# Supplementary material for: Identification of Fitness Determinants during Energy-Limited Growth Arrest in Pseudomonas aeruginosa
Source: mBio. 2017 Nov 28;8(6):e01170-17. doi: 10.1128/mBio.01170-17 (PMC5705914; doi:10.1128/mBio.01170-17)
Supplement: DATA SET S1 [file mbo006173591sd1.xlsx]

## Sheet: Carbon limited
Dataset S1. Read ratios for each gene and intergenic region in the carbon-limited Tn-seq experiment. IG = intergenic region.
	Replicate 1		Replicate 2
Locus	Read ratio	p-value	Read ratio	p-value	Geometric mean of read ratios	Fisher p-value
IG_1	1.10197	0.798095	0.980306	0.916508	1.03936	0.960197
PA14_00010	0.897025	0.662337	2.60065	0.438326	1.52737	0.649379
IG_PA14_00020	0.970262	1	1.45289	1	1.1873	1
PA14_00020	1.0179	0.77266	0.772509	0.831581	0.886757	0.926748
PA14_00030	1.2931	0.55605	0.905008	0.775286	1.08179	0.793832
PA14_00050	0.419325	0.371484	5.81103	0.0411226	1.561	0.0791538
IG_PA14_00060	0.611019	0.892	1.19815	0.997	0.855623	0.993636
PA14_00060	1.14667	0.630988	1.07315	0.753495	1.1093	0.828941
PA14_00070	0.460919	0.777778	0.0720971	0.655556	0.182293	0.853323
IG_PA14_00080	1.00057	1	0.864119	0.862857	0.929846	0.990134
PA14_00080	0.85853	0.531725	0.852007	0.514251	0.855262	0.628002
PA14_00090	0.964692	0.489025	1.88481	0.470221	1.34843	0.567952
PA14_00100	0.34525	0.673747	7.35802	1	1.59385	0.93981
IG_PA14_00110	0	1	0	1	0	1
PA14_00110	1.00015	0.946602	0.888625	0.941061	0.942737	0.993809
IG_PA14_00120	0.413981	1	0.944419	1	0.625277	1
PA14_00120	0.512253	0.83983	0.282811	0.0830679	0.380619	0.255517
IG_PA14_00130	0	1	0	1	0	1
PA14_00130	0.619474	0.409	0.969601	1	0.775011	0.774662
IG_PA14_00140	0.71145	1	0.88326	1	0.792714	1
PA14_00140	0.94511	0.929114	0.744412	0.682284	0.83878	0.922881
PA14_00150	0.833624	0.64	0.831731	1	0.832677	0.925624
IG_PA14_00160	1.05602	0.992	1.23939	0.74	1.14403	0.961011
PA14_00160	1.08169	0.908	1.22998	0.811	1.15346	0.961721
IG_PA14_00170	1.50251	0.74	1.02246	0.996667	1.23946	0.962071
PA14_00170	1.50264	0.600482	1.07873	0.913942	1.27316	0.878095
PA14_00180	0.806034	0.473915	0.949732	0.886954	0.874938	0.784646
PA14_00190	0.329461	1	0.863763	1	0.533457	1
IG_PA14_00200	0.481892	1	0.885722	1	0.653317	1
PA14_00200	0.0242326	1	0.0499534	1	0.0347922	1
IG_PA14_00210	0.814645	1	0.791403	1	0.80294	1
PA14_00210	0.969854	0.812269	0.9949	0.922864	0.982297	0.96565
IG_PA14_00230	1.5272	1	0.406868	1	0.78827	1
PA14_00230	0.983439	0.959739	0.919518	0.750088	0.950942	0.956487
PA14_00240	0.319678	0.698485	0.479836	0.85	0.391654	0.90325
PA14_00250	0.968181	0.523854	0.854814	0.669285	0.909733	0.718075
IG_PA14_00280	0.901278	1	5.78086	1	2.28258	1
PA14_00280	0.836669	1	1.03837	0.957647	0.93208	0.99909
PA14_00290	0.357767	0.411118	2.54698	0.431941	0.954581	0.484495
IG_PA14_00300	0.856759	1	1.39505	1	1.09326	1
PA14_00300	0.86453	0.76194	0.860194	0.709274	0.862359	0.873002
PA14_00310	0.944713	0.971916	0.837334	0.617587	0.889405	0.906619
PA14_00320	1.03467	0.999221	0.672424	0.874113	0.834106	0.991629
PA14_00340	0.790289	0.466388	0.898366	0.942874	0.842596	0.801022
PA14_00360	0.785403	0.780646	0.908979	0.796091	0.844935	0.917081
PA14_00380	0.881105	0.275597	0.809754	0.678768	0.844676	0.500644
IG_PA14_00400	4.04273	1	0.351516	1	1.19209	1
PA14_00400	0.882123	0.846736	1.02416	0.888877	0.950494	0.966517
PA14_00410	0.744942	1	1.06526	0.991	0.890816	0.999959
PA14_00420	0.825112	0.979429	0.775825	0.907714	0.800089	0.993603
PA14_00430	0.730004	0.54619	0.858259	0.747944	0.791538	0.774233
IG_PA14_00440	0.70294	1	1.30299	1	0.957041	1
PA14_00440	1.42576	0.826667	0.477056	0.669744	0.824723	0.880983
PA14_00450	0.756564	0.373739	0.761761	0.786794	0.759158	0.653976
IG_PA14_00460	0	1	0	1	0	1
PA14_00460	1.06877	0.871473	0.798668	0.766973	0.923902	0.937676
IG_PA14_00470	1.52279	1	0.748545	1	1.06765	1
PA14_00470	1.16677	0.923333	0.86961	0.936667	1.00729	0.990426
IG_PA14_00480	1.0014	0.836667	1.26025	0.666667	1.1234	0.883405
PA14_00480	1.1877	0.67	1.32048	1	1.25233	0.93832
IG_PA14_00490	1.30058	0.597	0.776032	0.99	1.00464	0.901846
PA14_00490	0.863055	0.676726	0.959387	0.517161	0.909947	0.717413
IG_PA14_00510	0.233002	1	0.997608	1	0.482125	1
PA14_00510	0.97291	0.899256	0.951456	0.877891	0.962123	0.976091
IG_PA14_00520	1.06756	0.813579	0.974885	0.74628	1.02017	0.910109
PA14_00520	6	1	0.593076	1	1.88639	1
IG_PA14_00530	1.39086	1	1.14759	1	1.26338	1
PA14_00530	0.935042	0.899714	1.30867	0.368571	1.10619	0.697639
IG_PA14_00550	1.14322	1	0.646328	0.568	0.859591	0.88928
PA14_00550	0.881426	0.715311	0.833784	0.486495	0.857274	0.715328
IG_PA14_00560	0.962426	1	0.158243	1	0.390253	1
PA14_00560	1.0305	0.898508	1.08278	0.706937	1.05632	0.923458
IG_PA14_00570	0.825096	0.84127	0.780893	0.84127	0.80269	0.952389
PA14_00570	0.719788	0.466964	1.26244	0.989103	0.953251	0.818656
PA14_00580	0.941022	0.956571	0.826153	0.585429	0.881719	0.884701
IG_PA14_00590	1.38213	1	1.44717	1	1.41428	1
PA14_00590	1.39476	0.439935	1.13229	0.796645	1.25669	0.717933
PA14_00600	0.927319	0.841	0.962007	0.766	0.944504	0.927487
IG_PA14_00620	0.919823	1	1.02837	0.958	0.972585	0.999105
PA14_00620	0.849046	0.658585	0.806068	0.51196	0.827278	0.703729
IG_PA14_00630	0.880252	0.930541	0.91366	0.868442	0.8968	0.980286
PA14_00630	0.716773	1	3.32978	1	1.54489	1
IG_PA14_00640	1.01456	0.924431	1.02629	0.928197	1.02041	0.989412
PA14_00640	1.03441	0.926948	0.895119	0.904764	0.962246	0.986224
PA14_00650	1.32013	0.587857	0.905023	0.955635	1.09305	0.885726
IG_PA14_00660	0.923786	1	1.21099	1	1.05768	1
PA14_00660	1.19786	0.575952	1.23001	0.609048	1.21383	0.718258
IG_PA14_00670	3.50635	1	9.57098	1	5.79303	1
PA14_00670	1.00235	0.951667	0.968784	0.805159	0.985425	0.97026
PA14_00680	0.828215	0.657988	0.999986	0.8786	0.910057	0.894908
IG_PA14_00690	1.04009	1	0.993467	1	1.01651	1
PA14_00690	0.892958	0.862102	0.849108	0.957674	0.870757	0.983824
PA14_00700	0.863119	0.948328	0.799687	0.979231	0.830798	0.99739
IG_PA14_00710	0.821125	1	1.13002	1	0.96327	1
PA14_00710	0.977866	0.947778	0.995365	0.969683	0.986577	0.996631
IG_PA14_00720	1.28651	1	0.525914	1	0.822552	1
PA14_00720	0.869443	0.973333	1.10709	0.74	0.981095	0.95661
PA14_00730	0.815563	0.95127	0.826066	0.865079	0.820797	0.983305
PA14_00740	0.670176	0.545143	0.63753	0.501714	0.653649	0.628088
IG_PA14_00750	1.23746	1	1.15919	1	1.19769	1
PA14_00750	0.823338	0.520482	0.839126	0.657801	0.831194	0.709348
PA14_00760	0.872744	0.946374	0.756838	0.293814	0.812727	0.633952
IG_PA14_00770	1.02213	1	1.08412	1	1.05267	1
PA14_00770	0.986948	0.774134	0.792297	0.801948	0.884283	0.916771
PA14_00780	0.823853	0.908506	0.89898	0.933615	0.860597	0.987846
IG_PA14_00790	0.569591	1	1.64424	1	0.967753	1
PA14_00790	0.824072	0.43814	0.895919	0.543793	0.859245	0.580015
PA14_00800	0.678331	1	0.833181	0.817	0.75178	0.982129
IG_PA14_00810	1.15164	1	0.862885	1	0.99686	1
PA14_00810	1.03551	0.971343	1.2362	0.784278	1.13141	0.969065
IG_PA14_00820	1.61562	0.666667	1.63845	0.666667	1.627	0.804858
PA14_00820	0.843164	0.942505	0.84157	0.729369	0.842367	0.945077
PA14_00830	0.842293	0.774395	0.977634	0.93902	0.907444	0.958843
PA14_00850	1.22165	0.812425	0.860472	0.900088	1.02528	0.960132
PA14_00860	1.33862	0.846603	1.13243	0.915105	1.23122	0.972473
PA14_00875	0.992082	0.681134	0.99953	0.705953	0.995799	0.832928
IG_PA14_00890	0.0606397	1	0.0392232	1	0.0487697	1
PA14_00890	0.133766	0.0787471	0.341265	0.168852	0.213658	0.0707412
PA14_00900	1.08681	0.967296	0.957615	0.934341	1.02017	0.995215
PA14_00910	0.911245	0.946847	0.936223	0.929878	0.92365	0.992551
IG_PA14_00925	0.664746	0.683333	0.545644	0.666667	0.602258	0.81373
PA14_00925	0.857221	0.920067	0.842234	0.865485	0.849695	0.977682
IG_PA14_00940	1.48669	1	3.86177	1	2.39609	1
PA14_00940	0.804245	0.934383	1.01358	0.937303	0.902868	0.991946
PA14_00960	0.962527	0.927222	0.87558	0.710476	0.918025	0.933728
PA14_00970	0.848392	0.662944	1.11009	0.945887	0.970459	0.919722
PA14_00980	1.01028	0.928214	0.820637	0.961155	0.910534	0.993964
IG_PA14_00990	0.775182	0.780571	0.842859	0.858571	0.808313	0.938391
PA14_00990	0.842207	0.796987	0.776709	0.770712	0.808795	0.913606
IG_PA14_01010	0.592358	1	2.90146	1	1.31099	1
PA14_01010	1.03147	1	1.08963	1	1.06015	1
PA14_01020	0.764001	0.540873	1.21301	0.694232	0.962674	0.743292
IG_PA14_01030	0.901133	1	1.33621	1	1.09732	1
PA14_01030	0.890371	0.833651	0.767785	0.710873	0.826809	0.90268
IG_PA14_01040	0.709395	1	0.889767	0.98	0.794479	0.999799
PA14_01040	1.05967	0.943125	0.865824	0.823753	0.957854	0.973024
PA14_01060	0.743401	0.716429	0.89981	0.894365	0.817875	0.925957
PA14_01070	0.943102	0.919567	1.00557	0.941497	0.973837	0.990558
PA14_01080	0.923755	0.818486	0.837133	0.825591	0.879378	0.940592
PA14_01100	0.992414	0.927328	1.01689	0.782252	1.00458	0.958278
PA14_01110	0.882895	0.727491	1.05489	0.753115	0.965069	0.877542
IG_PA14_01120	1.13822	1	0.86069	1	0.989776	1
PA14_01120	0.758507	0.411	0.882675	0.763	0.818239	0.677254
PA14_01130	0	1	0	1	0	1
PA14_01140	0.95827	0.902294	0.922966	0.805698	0.940452	0.958781
IG_PA14_01150	0.474769	1	0.72566	1	0.586959	1
PA14_01150	0.929776	0.994857	1.28856	0.662286	1.09457	0.933774
IG_PA14_01160	0.726993	1	0.870954	1	0.795724	1
PA14_01160	0.960822	0.822514	0.940882	0.707011	0.950799	0.896771
PA14_01170	0.873333	0.858492	0.968216	0.809841	0.919551	0.947959
PA14_01180	0.93733	0.848967	0.915708	0.827032	0.926456	0.950426
PA14_01190	0.71065	0.899332	0.954432	0.840109	0.823569	0.967334
PA14_01200	0.899659	0.734542	1.01237	0.936765	0.954351	0.945324
PA14_01220	0.823078	0.627159	1.11672	0.958184	0.958722	0.906972
PA14_01230	1.04565	0.808135	0.891435	0.615441	0.96547	0.844736
IG_PA14_01240	0.985164	0.903143	0.791618	0.999143	0.883104	0.995071
PA14_01240	0.389396	0.844172	0.392429	0.118438	0.39091	0.330218
IG_PA14_01250	1.84073	0.766667	0.762867	1	1.185	0.970372
PA14_01250	1.04378	0.89092	0.973404	0.827833	1.00798	0.962071
IG_PA14_01270	0.52741	1	0.996369	1	0.724911	1
PA14_01270	1.0978	0.925346	1.13167	0.89487	1.11461	0.984291
IG_PA14_01290	0.523574	0.8	0.759288	0.996	0.63051	0.977794
PA14_01290	0.133146	0.0119686	0.108148	0.0047754	0.119998	0.000615542
PA14_01300	0.0850646	5.81412e-06	0.0940106	7.64616e-06	0.0894258	1.10391e-09
PA14_01310	0.46705	0.0869697	0.209713	0.0405411	0.312964	0.0234386
PA14_01320	0.207937	0.00501522	0.148409	0.0019095	0.175669	0.000120245
PA14_01330	0.739393	0.893333	0.939353	0.806667	0.833397	0.956727
PA14_01340	0.231315	0.00508936	0.175207	0.000553225	0.201316	3.87994e-05
PA14_01350	0.511389	0.225844	0.579543	0.260087	0.5444	0.225244
PA14_01360	0.387727	0.0246769	0.319222	0.00888846	0.351811	0.00206725
PA14_01380	0.136199	0.0144735	0.160441	0.0154607	0.147824	0.00210453
IG_PA14_01390	0.58536	1	0.852012	1	0.706211	1
PA14_01390	0.720325	0.853723	0.74383	0.874762	0.731983	0.964835
PA14_01400	0.584826	0.686825	1.05038	0.877143	0.783767	0.907739
IG_PA14_01410	3.95864	1	1.88177	1	2.72933	1
PA14_01410	1.09346	0.866587	1.15297	0.853016	1.12282	0.96258
IG_PA14_01430	1.66905	0.518	1.20966	0.523	1.42091	0.624715
PA14_01430	0.740502	0.51662	0.92722	0.924318	0.828618	0.83048
PA14_01440	1.02585	0.90355	1.0353	0.882165	1.03056	0.977858
IG_PA14_01460	0.665095	1	0.968	1	0.802379	1
PA14_01460	0.964743	0.945981	0.948588	0.900168	0.956631	0.98839
PA14_01470	0.724585	0.981212	0.769024	0.832127	0.746474	0.982026
IG_PA14_01480	0.716173	1	0.827015	1	0.769601	1
PA14_01480	0.889736	0.653546	0.849716	0.930413	0.869496	0.910563
IG_PA14_01490	0.848138	1	0.728047	1	0.785802	1
PA14_01490	0.950263	1	1.08845	1	1.01701	1
IG_PA14_01500	0.551804	1	2	1	1.05053	1
PA14_01500	1.64715	0.428894	0.83342	0.877684	1.17165	0.744214
IG_PA14_01510	0.158018	1	0.385857	1	0.246926	1
PA14_01510	1.42231	0.745	1.0114	0.6	1.19939	0.806923
PA14_01520	0	1	0.514331	1	0	1
IG_PA14_01540	1.7006	1	0.589994	1	1.00167	1
PA14_01540	1.25786	0.699459	0.821489	0.941342	1.01652	0.933586
IG_PA14_01550	0.305161	1	1.36793	1	0.646095	1
PA14_01550	0.969667	0.97619	0.8103	0.665635	0.886409	0.929917
IG_PA14_01560	2.10843	1	0.963218	1	1.42509	1
PA14_01560	1.61301	1	0.87931	1	1.19094	1
IG_PA14_01580	0.747275	1	0.896964	1	0.818706	1
PA14_01580	0.890427	0.922759	0.883455	0.421491	0.886934	0.756223
IG_PA14_01600	0.80304	0.706667	0.955403	1	0.875915	0.952019
PA14_01600	0.855651	0.834369	0.900769	0.765789	0.87792	0.925155
IG_PA14_01610	1.02415	1	1.06844	1	1.04606	1
PA14_01610	1.81042	1	0	1	0	1
PA14_01620	1.05242	0.913632	1.0411	0.944648	1.04674	0.990164
IG_PA14_01640	0.597518	1	0.344098	1	0.453437	1
PA14_01640	0.798097	0.949007	0.816237	0.775579	0.807116	0.961612
IG_PA14_01660	1.10271	1	1.10861	0.82	1.10566	0.98273
PA14_01660	0.786116	0.740519	0.870248	0.861215	0.827113	0.924614
IG_PA14_01670	1.06179	0.911417	0.857645	0.939193	0.954276	0.989095
PA14_01670	0.914207	0.952619	0.897547	0.803426	0.905839	0.970024
PA14_01680	0.913688	0.807818	0.761748	0.764104	0.834266	0.915065
IG_PA14_01690	0.866466	1	0.681901	1	0.768664	1
PA14_01690	0.997158	0.797096	0.929976	0.866387	0.962981	0.946254
IG_PA14_01710	28	1	1.60482	1	6.70336	1
PA14_01710	1.06179	0.902778	0.802235	0.535397	0.922931	0.834748
IG_PA14_01720	0.678993	0.69	1.09897	0.663333	0.863826	0.815411
PA14_01720	0.845954	0.625558	0.970797	0.949523	0.906229	0.903391
IG_PA14_01730	0.683401	1	0.955211	1	0.807956	1
PA14_01730	0.914024	0.859911	0.904885	0.817869	0.909443	0.95084
IG_PA14_01750	0.611947	0.361667	0.715752	0.771429	0.661817	0.635156
PA14_01750	0.662932	0.88325	0.88448	0.949644	0.765735	0.986242
IG_PA14_01760	0.950818	0.833333	1.19238	0.786667	1.06477	0.932378
PA14_01760	0.930497	0.959954	1.03778	0.952995	0.982677	0.996266
PA14_01770	0.933034	0.865798	0.885209	0.621599	0.908807	0.871615
PA14_01780	0.825724	0.962532	0.785204	0.754459	0.805209	0.95853
IG_PA14_01790	1.04878	0.846667	0.835827	0.666667	0.936266	0.887258
PA14_01790	1.05813	0.895635	1.01727	0.970556	1.0375	0.991055
IG_PA14_01800	3.08894	0.333333	0.125523	0.336667	0.622683	0.357683
PA14_01800	0.874881	0.949587	0.752193	0.607785	0.811221	0.894379
IG_PA14_01810	1.21688	1	1.00407	1	1.10536	1
PA14_01810	0.863489	0.801826	0.949206	0.95369	0.905333	0.969846
IG_PA14_01830	0.943646	1	0.83125	1	0.885667	1
PA14_01830	1.09735	0.857797	0.868548	0.661382	0.976271	0.888901
IG_PA14_01840	1.89678	0.666667	1.02947	0.936667	1.39738	0.918491
PA14_01840	1.04113	0.908766	1.03869	0.965974	1.03991	0.992215
PA14_01860	0.993259	0.934919	0.961279	0.958123	0.977138	0.994368
IG_PA14_01870	0.639527	0.786667	1.58625	1	1.0072	0.975428
PA14_01870	0.894694	0.970195	0.924881	0.810329	0.909662	0.97531
IG_PA14_01890	1.54058	0.836857	2.03407	0.337714	1.77021	0.639752
PA14_01890	0.905537	0.913251	1.00014	0.948101	0.951666	0.990571
IG_PA14_01900	5.4312	1	2.26923	1	3.51065	1
PA14_01900	0.901749	0.81	1.03541	0.794441	0.96627	0.927175
IG_PA14_01910	1.30192	1	1.07336	1	1.18213	1
PA14_01910	0.735417	0.920649	1.15834	0.951039	0.922964	0.991916
IG_PA14_01930	0.820824	1	0.957237	1	0.88641	1
PA14_01930	0.982415	0.934971	0.765038	0.761399	0.86694	0.953811
IG_PA14_01940	1.2609	0.933333	1.36369	0.703333	1.31129	0.932753
PA14_01940	1.02815	0.949048	0.94564	0.917955	0.98603	0.991322
PA14_01960	0.806758	0.719662	1.05025	0.943605	0.920489	0.941894
PA14_01970	0.878043	0.796992	0.912369	0.541184	0.895042	0.794018
IG_PA14_01980	0.858971	0.666667	1.12541	0.99	0.983208	0.93424
PA14_01980	0.917596	0.945427	0.952391	0.831155	0.934832	0.975219
IG_PA14_01990	2	1	0.66599	1	1.15411	1
PA14_01990	0.992048	0.9	0.754227	1	0.865003	0.994824
IG_PA14_02010	0.916279	1	0.97321	1	0.944316	1
PA14_02010	1.20055	0.673333	1.10805	0.983333	1.15337	0.935114
IG_PA14_02020	1.20848	0.713333	1.04861	0.98	1.12571	0.949339
PA14_02020	1.07463	0.691757	1.12237	0.924684	1.09824	0.92547
PA14_02030	0.808039	0.672614	1.09757	0.947966	0.941741	0.924555
IG_PA14_02050	0.90169	1	1.13171	1	1.01018	1
PA14_02050	0.766127	0.687228	0.954773	0.915469	0.855264	0.920683
IG_PA14_02060	1.23059	0.675087	1.01663	0.994499	1.11851	0.938869
PA14_02060	1.07671	0.955831	1.02337	0.882973	1.0497	0.98714
IG_PA14_02070	1.12237	1	1.18431	0.706	1.15292	0.951787
PA14_02070	0.8919	0.875258	0.863834	0.616992	0.877755	0.872757
IG_PA14_02090	1.09612	1	1.38166	1	1.23063	1
PA14_02090	0.677161	0.794502	0.923366	0.97013	0.790738	0.971452
PA14_02100	0.971117	0.907294	0.655651	0.428788	0.797943	0.756319
PA14_02110	0.789731	0.828473	0.772075	0.930181	0.780853	0.971415
IG_PA14_02130	0.936286	0.86	0.809698	1	0.870694	0.989708
PA14_02130	0.67334	0.517	0.584923	0.502	0.627577	0.609611
IG_PA14_02140	1.39621	1	0.115446	1	0.401481	1
PA14_02140	0.448498	0.625	1.38768	0.562143	0.788906	0.718841
PA14_02150	1.00071	0.948188	0.854774	0.645791	0.924867	0.912669
IG_PA14_02180	0.178764	0.721	0.411228	0.46	0.271133	0.697695
PA14_02180	0.915853	0.761635	0.936689	0.970513	0.926213	0.962569
PA14_02190	0.937846	0.94658	0.957655	0.976104	0.947699	0.997033
PA14_02200	0.698772	0.423737	1.15649	0.626634	0.898958	0.617627
IG_PA14_02220	0.868061	1	0.611034	1	0.728296	1
PA14_02220	0.96133	0.951869	1.01709	0.947386	0.988817	0.995011
PA14_02230	0.932235	0.880556	0.810756	0.585635	0.869376	0.857202
PA14_02250	0.839859	0.494707	1.00938	0.920371	0.920725	0.813541
IG_PA14_02260	0.556281	1	0.861723	1	0.692358	1
PA14_02260	0.784071	1	0.957791	0.89	0.866588	0.993715
IG_PA14_02270	0.486054	1	0.368594	1	0.423269	1
PA14_02270	0.949881	0.930728	1.01425	0.941288	0.981539	0.991984
IG_PA14_02290	1.48431	0.456667	0.853389	0.423333	1.12548	0.511027
PA14_02290	0.893149	0.79029	0.884226	0.333593	0.888676	0.615111
IG_PA14_02300	2.58501	1	0	1	0	1
PA14_02300	0.85983	0.963717	0.850153	0.87161	0.854978	0.986454
IG_PA14_02310	1.27462	1	1.05893	1	1.16178	1
PA14_02310	1.11851	0.666741	0.90757	0.863232	1.00753	0.893502
IG_PA14_02330	1.34367	1	1.12578	1	1.22991	1
PA14_02330	0.725626	0.770852	0.75399	0.645085	0.739672	0.84467
PA14_02340	0.852896	0.81989	0.874404	0.818091	0.863583	0.938618
IG_PA14_02360	1.09011	0.998	1.02779	0.906	1.05849	0.995256
PA14_02360	1.00921	0.931751	1.15605	0.681293	1.08014	0.92328
PA14_02370	0.878227	0.694973	0.824938	0.834429	0.851165	0.89589
IG_PA14_02380	0.966142	1	0.91643	1	0.940958	1
PA14_02380	0.971118	0.808619	1.19334	0.72972	1.07651	0.901338
PA14_02390	1.79187	0.398162	1.03534	0.907429	1.36206	0.729124
IG_PA14_02410	1.15603	0.85	0.867904	0.787	1.00166	0.937899
PA14_02410	0.932672	0.837383	0.883755	0.919717	0.907884	0.971291
PA14_02420	0.702821	0.824265	1.06709	0.810914	0.866008	0.937681
IG_PA14_02435	1.48082	1	1.66735	1	1.57132	1
PA14_02435	0.791636	0.858835	1.04962	0.915084	0.911545	0.975245
IG_PA14_02450	1.1876	0.685411	1.14858	0.852359	1.16792	0.898223
PA14_02450	0.616955	0.1298	0.698439	0.260038	0.656433	0.148131
PA14_02460	0.420685	0.781	0.358831	0.253	0.388529	0.517999
PA14_02470	0.76626	0.518888	0.746204	0.472898	0.756166	0.590127
IG_PA14_02490	1.31145	0.646	1.66744	0.506	1.47877	0.69238
PA14_02490	0.825243	0.735629	0.925638	0.636525	0.874	0.823533
IG_PA14_02500	0.705303	1	1.22841	1	0.930807	1
PA14_02500	0.867892	0.933922	0.900056	0.735915	0.883828	0.945022
PA14_02510	0.971902	0.933714	0.940292	0.971429	0.955966	0.995538
IG_PA14_02520	0.956157	0.96	1.10179	0.773333	1.02639	0.963537
PA14_02520	2.21518	1	0.358893	1	0.891634	1
IG_PA14_02530	0.303412	0.52	1.66122	0.796667	0.709953	0.779337
PA14_02530	0.810204	0.381234	0.854794	0.522359	0.832201	0.520503
IG_PA14_02550	0.609289	1	1.69131	1	1.01513	1
PA14_02550	0.763328	0.279529	0.998757	0.915646	0.873143	0.604751
PA14_02560	0.686575	0.84358	0.844825	0.540499	0.761601	0.814043
PA14_02570	0.555137	0.184	0.831903	0.994	0.679573	0.493607
PA14_02580	1.06648	0.810392	1.11969	0.794304	1.09276	0.927263
PA14_02590	1.03048	0.992424	0.796338	0.908973	0.905875	0.995042
PA14_02610	0.945625	0.627826	0.739758	0.556807	0.836381	0.716994
PA14_02620	0.954482	0.884436	1.05761	0.90251	1.00472	0.978114
IG_PA14_02630	0	1	0.114327	1	0	1
PA14_02630	1.27818	0.645714	1.3327	0.549714	1.30516	0.722608
PA14_02640	1.08284	0.837321	1.10532	0.781868	1.09402	0.932006
PA14_02650	1.09355	0.68941	0.995348	0.956775	1.0433	0.934078
IG_PA14_02660	0.678338	0.7	0.821688	0.991	0.746581	0.947397
PA14_02660	1.04237	0.586058	1.07885	0.893316	1.06045	0.862341
IG_PA14_02680	1.05557	0.971429	0.944448	0.969429	0.998466	0.998268
PA14_02680	0.890042	0.931807	0.933713	0.877937	0.911616	0.982344
PA14_02690	0.867747	0.948569	0.889111	0.557458	0.878364	0.865714
PA14_02700	1.22743	0.686261	1.11269	0.884817	1.16865	0.910138
IG_PA14_02720	2.12755	1	0.319375	1	0.82431	1
PA14_02720	0.951972	0.962371	0.880337	0.543828	0.915454	0.862231
IG_PA14_02730	0.618898	1	1.24829	1	0.878956	1
PA14_02730	1.26424	0.930659	0.967003	0.852833	1.10568	0.977083
IG_PA14_02740	0.533148	1	0.626782	1	0.578072	1
PA14_02740	0.817913	0.952788	0.812642	0.872656	0.815273	0.984924
IG_PA14_02750	0	1	0	1	0	1
PA14_02750	1.02437	0.938398	1.40804	0.362316	1.20098	0.706792
IG_PA14_02760	17.8732	1	0.113623	1	1.42506	1
PA14_02760	1.14236	0.865413	0.947065	0.956232	1.04014	0.984191
PA14_02770	0.672078	0.335277	1.04075	0.816398	0.836338	0.628365
PA14_02790	0.79882	0.55814	0.931206	0.80796	0.862476	0.81009
IG_PA14_02810	0.363284	1	0.445366	1	0.402237	1
PA14_02810	1.12181	0.824351	0.826869	0.548494	0.963115	0.811042
PA14_02830	0.902095	0.658111	0.876236	0.613546	0.889072	0.769964
PA14_02840	0.906653	0.920549	1.07174	0.965697	0.985747	0.993595
PA14_02850	0.619585	0.388286	0.922905	0.835143	0.756186	0.689461
IG_PA14_02870	0.542124	1	1.43471	1	0.881926	1
PA14_02870	1.18628	0.898483	0.962201	0.907389	1.06838	0.981778
IG_PA14_02890	1.98267	1	0.563425	1	1.05692	1
PA14_02890	0.946328	0.935077	0.836679	0.93281	0.889816	0.991468
IG_PA14_02900	1.01266	1	0.970156	0.993333	0.991181	0.999978
PA14_02900	0.899246	0.89806	1.1508	0.766898	1.01727	0.945558
IG_PA14_02910	0.762255	0.7	0.984868	0.991	0.866441	0.947397
PA14_02910	0.742163	0.312517	1.18641	0.638375	0.938356	0.521087
IG_PA14_02930	1.18563	0.763333	1.37682	0.683333	1.27765	0.861093
PA14_02930	1.12187	0.745207	1.0826	0.92491	1.10206	0.945755
PA14_02960	0.976093	0.89334	0.924339	0.826454	0.949864	0.962305
IG_PA14_02970	0.463939	1	0.312473	1	0.380747	1
PA14_02970	0.898166	0.785324	0.868376	0.712329	0.883145	0.884356
IG_PA14_02980	0.997531	1	0.984166	1	0.990826	1
PA14_02980	0.900977	0.913236	1.03044	0.958679	0.963538	0.991907
IG_PA14_02990	0.86927	1	0.690447	1	0.774716	1
PA14_02990	0.930745	0.855363	1.08657	0.957942	1.00564	0.982608
IG_PA14_03000	1.18844	0.665433	1.29035	0.647381	1.23835	0.793572
PA14_03000	1.06519	0.601709	0.91426	0.767041	0.986843	0.818393
IG_PA14_03010	0.715687	1	0.906119	1	0.805294	1
PA14_03010	1.12473	0.880628	0.990265	0.832468	1.05536	0.960706
IG_PA14_03020	0.889955	1	0.679717	1	0.777764	1
PA14_03020	1.13375	0.94157	0.918367	0.982393	1.02039	0.997114
PA14_03030	0.980037	0.84373	0.728329	0.748413	0.844861	0.921754
IG_PA14_03040	0	1	0	1	0	1
PA14_03040	0.856169	0.671721	0.881213	0.672396	0.868601	0.810653
IG_PA14_03050	1.13218	0.74	1.37589	0.993333	1.2481	0.961316
PA14_03050	0.792208	0.805805	0.928546	0.796956	0.857672	0.926598
IG_PA14_03070	0.841587	1	1.46693	1	1.1111	1
PA14_03070	0.944543	0.896278	1.14481	0.662292	1.03987	0.903191
PA14_03080	0.825305	0.810286	0.882107	0.866571	0.853233	0.950443
IG_PA14_03090	1.27159	1	0.611253	1	0.881624	1
PA14_03090	0.959247	1	1.26031	0.901508	1.09952	0.994982
IG_PA14_03100	0	1	0	1	0	1
PA14_03100	1.00156	0.931189	0.963671	0.932611	0.982435	0.990939
IG_PA14_03110	0.755518	0.99	0.284707	0.406667	0.46379	0.76889
PA14_03110	0.840427	0.9	0.908106	0.794	0.873611	0.954729
IG_PA14_03120	2.08378	1	0.223685	1	0.682723	1
PA14_03120	0.938978	0.996825	0.945697	0.979365	0.942332	0.999716
PA14_03130	0.696459	0.626555	0.837387	0.957934	0.763679	0.906597
IG_PA14_03150	1.1231	0.913333	1.20421	0.716667	1.16295	0.931955
PA14_03150	0.792852	0.875455	0.968519	0.933398	0.876294	0.982159
IG_PA14_03160	0.827219	0.983333	0.834472	0.67	0.830838	0.933754
PA14_03160	1.02673	0.919635	0.982169	0.945471	1.0042	0.991087
IG_PA14_03163	1.04935	0.755758	0.823854	0.722835	0.929792	0.876579
PA14_03163	4	1	0.510479	0.746364	1.42896	0.964707
PA14_03166	1.07396	0.971429	1.05381	0.971429	1.06384	0.998383
IG_PA14_03170	1.07654	0.78	1.11852	0.92	1.09732	0.955731
PA14_03170	1.03855	0.894033	1.17368	0.60684	1.10405	0.874297
PA14_03180	0.529138	0.694	1.04664	0.874	0.74419	0.909809
IG_PA14_03190	0.367966	1	5.20047	1	1.38333	1
PA14_03190	0.865405	0.934166	0.873717	0.920081	0.869551	0.989633
IG_PA14_03200	4	1	7	1	5.2915	1
PA14_03200	1.02859	0.883972	0.860711	0.673938	0.940913	0.904305
PA14_03210	0.990756	0.889365	0.858104	0.701667	0.922048	0.918299
PA14_03220	0.980693	0.92872	1.02125	0.847962	1.00076	0.975632
IG_PA14_03240	0.596409	0.666667	1.34251	0.696667	0.89481	0.820633
PA14_03240	1.2816	0.956825	0.814882	0.458492	1.02194	0.80016
IG_PA14_03250	1.34142	0.621172	0.994362	0.946555	1.15493	0.90023
PA14_03250	0.92455	0.809712	1.27011	0.196149	1.08364	0.451053
PA14_03265	0.922112	0.844901	0.644237	0.359056	0.770752	0.665226
IG_PA14_03270	1.12101	0.953333	0.747891	0.543333	0.915638	0.858715
PA14_03270	0.929537	0.590981	1.06699	0.768372	0.995896	0.812579
PA14_03285	1.29027	0.401276	1.04931	0.862158	1.16357	0.713177
IG_PA14_03290	0.87332	1	0.570709	0.67	0.705983	0.93832
PA14_03290	2.6777	0.274	1.47123	0.718	1.98482	0.516601
PA14_03300	0.942464	0.647195	1.03229	0.927399	0.986354	0.906601
IG_PA14_03310	1.18271	0.896299	1.23754	0.878788	1.20982	0.975665
PA14_03310	0.836083	0.674778	0.889391	0.854517	0.862325	0.894085
IG_PA14_03320	0.963885	0.75089	0.924347	0.595725	0.943909	0.807184
PA14_03320	1.02005	0.67918	1.1004	0.475345	1.05946	0.687848
PA14_03330	0.865869	0.788657	0.832964	0.749738	0.849257	0.90198
PA14_03340	1.09051	0.898259	1.28252	0.652529	1.18262	0.899254
IG_PA14_03350	1.47146	0.59	1.10495	1	1.27511	0.901303
PA14_03350	0.941455	0.608097	1.18332	0.778228	1.05548	0.827294
PA14_03360	1.28453	0.605307	1.11215	0.890642	1.19523	0.872192
IG_PA14_03370	2.18978	0.7	0.529523	0.78	1.07682	0.876404
PA14_03370	0.914938	0.477519	0.839667	0.934579	0.876495	0.806342
IG_PA14_03380	1.14127	0.936131	1.09678	0.913747	1.1188	0.988999
PA14_03380	0.89353	0.855045	0.868861	0.64469	0.881109	0.879549
PA14_03390	0.882029	0.800238	1.10781	0.936746	0.988493	0.965652
PA14_03400	0.619827	0.598	2.1668	0.548	1.1589	0.693305
IG_PA14_03420	0.925406	0.968298	1.2914	0.742861	1.09319	0.956296
PA14_03420	0.797492	0.905143	0.68961	0.456286	0.741592	0.778222
IG_PA14_03430	0.76859	1	0.473859	1	0.603493	1
PA14_03430	0.674304	0.106863	0.815731	0.555419	0.741654	0.226983
IG_PA14_03450	1.29641	0.882	0.904696	0.991	1.08298	0.991714
PA14_03450	0.845858	0.776043	1.0151	0.835099	0.926621	0.929176
IG_PA14_03470	0.832722	0.986286	1.04939	0.876571	0.934802	0.990382
PA14_03470	0.884453	0.616106	0.861032	0.639898	0.872664	0.761201
IG_PA14_03480	0	1	0	1	0	1
PA14_03480	0.973085	0.920299	0.805767	0.527253	0.885483	0.836116
IG_PA14_03490	0.879369	1	0.897507	1	0.888392	1
PA14_03490	0.921639	0.988857	1.09071	0.791429	1.00262	0.974444
PA14_03510	0.73039	0.338571	0.856265	0.787429	0.790827	0.619048
IG_PA14_03520	0.873543	1	2	1	1.32177	1
PA14_03520	0.900534	0.857	0.680744	0.652	0.782965	0.88398
PA14_03530	0.879576	0.962651	0.791252	0.954207	0.834246	0.996591
PA14_03550	0.934208	0.949729	0.892702	0.756702	0.913219	0.956082
IG_PA14_03560	1.12666	0.946667	0.647868	1	0.854359	0.998552
PA14_03560	1.05523	0.92129	1.03848	0.755852	1.04682	0.948364
IG_PA14_03580	1.31019	1	0.93362	1	1.10599	1
PA14_03580	0.98359	0.867599	1.0884	0.640239	1.03467	0.882054
IG_PA14_03590	0	1	7	1	0	1
PA14_03590	0.874639	0.865476	0.810467	0.606349	0.841942	0.863146
PA14_03610	0.77639	0.523451	1.02226	0.727417	0.890881	0.748424
IG_PA14_03620	1.02931	1	1.5523	1	1.26404	1
PA14_03620	0.867733	0.735848	0.952214	0.801622	0.908992	0.901236
IG_PA14_03630	0.449184	1	0.666379	1	0.547107	1
PA14_03630	0.673173	0.438094	0.690552	0.324557	0.681807	0.419538
PA14_03650	0.729165	0.740329	0.601246	0.623961	0.662124	0.818703
PA14_03670	2.41769	0.690789	0.603511	0.402599	1.20793	0.634019
PA14_03680	0.595004	0.739259	0.871529	0.782117	0.720114	0.894951
IG_PA14_03700	1.37213	1	1.27068	1	1.32043	1
PA14_03700	1.10172	0.883677	0.897513	0.878078	0.99439	0.97278
IG_PA14_03710	1.8865	1	0.360697	1	0.824896	1
PA14_03710	0.650521	0.333333	1.24992	0.683333	0.901721	0.564749
IG_PA14_03720	2.35622	1	0.650076	0.72	1.23763	0.956523
PA14_03720	0.819366	0.49408	1.04107	0.887226	0.923589	0.799883
IG_PA14_03730	0.943369	0.743333	1.62607	0.666667	1.23854	0.843473
PA14_03730	0.556949	0.0999494	0.826522	0.838254	0.678477	0.291525
IG_PA14_03760	0.775218	1	0.935298	0.89	0.851504	0.993715
PA14_03760	0.904476	0.953339	0.914953	0.940122	0.909699	0.994422
IG_PA14_03770	15	1	0.700327	1	3.24113	1
PA14_03770	0.755315	0.788698	0.796209	0.742467	0.775492	0.898956
IG_PA14_03780	0	1	0	1	0	1
PA14_03780	1.01378	0.931475	0.849368	0.906166	0.927939	0.987157
IG_PA14_03790	0.702918	0.656667	2.89136	0.333333	1.42562	0.551423
PA14_03790	0.85894	0.828527	0.863905	0.818346	0.861419	0.941485
IG_PA14_03800	1.6994	0.845455	1.29364	0.695455	1.4827	0.900231
PA14_03800	0.918946	0.578043	0.943404	0.950449	0.931095	0.878452
IG_PA14_03810	2.36201	1	0.627746	1	1.21768	1
PA14_03810	0.949064	0.936621	1.3009	0.864777	1.11114	0.980677
IG_PA14_03830	0.477988	1	1.17456	1	0.749284	1
PA14_03830	0.891947	0.765585	0.8773	0.961266	0.884593	0.961581
IG_PA14_03840	0.751235	1	1.11478	1	0.915128	1
PA14_03840	1.23367	0.453009	0.85704	0.8579	1.02825	0.755941
IG_PA14_03855	1.22532	1	1.12666	1	1.17496	1
PA14_03855	0.822978	0.668932	1.01478	0.8464	0.91386	0.88825
IG_PA14_03860	0.900863	0.753	0.67816	0.415	0.78162	0.675979
PA14_03860	0.784611	0.509455	0.814848	0.642538	0.799587	0.692903
IG_PA14_03870	0.883471	0.997	1.35497	0.682	1.09411	0.942233
PA14_03870	1.00655	0.871719	0.824946	0.385769	0.911235	0.702764
IG_PA14_03880	0.601481	1	0.450923	1	0.52079	1
PA14_03880	0.558855	0.877071	0.417941	0.620383	0.483289	0.875263
IG_PA14_03900	0.436593	1	1.15883	1	0.711291	1
PA14_03900	1.02977	0.761553	0.894125	0.625906	0.959553	0.829842
IG_PA14_03920	0.966901	1	2.03868	0.663333	1.404	0.935617
PA14_03920	1.01715	0.920262	0.872397	0.811208	0.941995	0.964754
IG_PA14_03930	0.799361	0.472286	0.784954	0.759429	0.792125	0.72643
PA14_03930	1.0071	0.757346	0.955121	0.913677	0.980769	0.946762
PA14_03940	0.780425	0.542075	0.866449	0.736644	0.822313	0.765889
PA14_03950	0.943418	0.912797	0.943273	0.852991	0.943345	0.973453
IG_PA14_03960	1.00862	1	1.0407	1	1.02454	1
PA14_03960	0.67005	0.477132	0.801137	0.584588	0.732668	0.635061
IG_PA14_03980	1.1459	1	0.150947	1	0.415897	1
PA14_03980	1.09653	0.845106	1.08115	0.603808	1.08882	0.853595
IG_PA14_04000	3.01872	1	0.857174	1	1.60859	1
PA14_04000	0.924757	0.795019	1.0533	0.833779	0.986937	0.935427
PA14_04010	0.85818	0.915873	0.870929	0.999683	0.864531	0.996332
IG_PA14_04020	1.01267	1	1.12456	1	1.06715	1
PA14_04020	1.17531	0.942381	1.07552	0.852641	1.12431	0.979291
PA14_04030	0.780955	0.576311	0.664855	0.258132	0.720571	0.432219
PA14_04040	0.992632	0.864326	0.725745	0.474771	0.848763	0.775873
PA14_04050	0.631768	0.648357	1.02311	0.933077	0.80397	0.909012
IG_PA14_04060	1.34092	1	0.827828	1	1.05359	1
PA14_04060	0.842587	0.49119	0.97746	0.925873	0.907522	0.81312
IG_PA14_04070	1.05007	1	1.41498	1	1.21895	1
PA14_04070	0.866429	0.910556	0.706936	0.32	0.78263	0.650686
PA14_04080	1.12887	0.636066	0.980919	0.936946	1.0523	0.904418
PA14_04090	0.849496	0.832491	1.29469	0.759629	1.04873	0.922179
IG_PA14_04100	0.685851	0.565	0.600382	0.4	0.641695	0.562112
PA14_04100	0.681116	0.494286	0.721788	0.727714	0.701157	0.727487
IG_PA14_04110	1.48334	1	0.691399	1	1.01271	1
PA14_04110	0.351256	0.756788	1.02198	0.800337	0.599146	0.909373
IG_PA14_04140	0.983358	1	1.166	0.563333	1.07079	0.886621
PA14_04140	0.679134	0.756331	0.776262	0.754535	0.726076	0.890788
IG_PA14_04150	1.57834	1	0.951287	1	1.22534	1
PA14_04150	0.91093	0.806853	0.840362	0.925338	0.874935	0.964779
IG_PA14_04160	1.3141	1	0.753624	1	0.995157	1
PA14_04160	1.06734	0.901615	1.11522	0.522154	1.09102	0.82545
IG_PA14_04180	1.98183	1	1.75727	1	1.86617	1
PA14_04180	2.25122	0.85	1.52103	0.724	1.85046	0.914166
IG_PA14_04190	2.37729	1	2.04855	1	2.2068	1
PA14_04190	1.18458	0.92606	0.818239	0.924376	0.984516	0.989099
PA14_04210	0.866118	0.898233	0.954328	0.631032	0.909154	0.888608
IG_PA14_04220	0.795348	0.727429	0.901543	0.896571	0.846782	0.930949
PA14_04220	0.910187	0.713226	0.979239	0.897163	0.944082	0.92557
PA14_04230	1.00806	0.950544	0.703094	0.517372	0.841879	0.840812
PA14_04240	1.1351	0.886181	1.06245	0.705119	1.09817	0.918688
PA14_04250	1.01126	0.855067	0.855576	0.582764	0.930166	0.845394
IG_PA14_04270	1.55093	0.712	1.46358	0.816	1.50662	0.896481
PA14_04270	0.957003	0.978534	0.986976	0.832186	0.971874	0.981583
PA14_04290	0.991187	0.729856	0.886838	0.805631	0.937562	0.900242
IG_PA14_04300	0.853219	1	0.957668	0.87	0.903936	0.991158
PA14_04300	0.870689	1	0.947072	0.955	0.908078	0.998972
IG_PA14_04310	3.50984	1	3.98987	1	3.74216	1
PA14_04310	0.562116	0.846538	0.646515	1	0.60284	0.987571
IG_PA14_04320	0.812426	0.787	1.0638	0.949	0.929655	0.964853
PA14_04320	0.831675	0.64569	0.837415	0.663985	0.83454	0.791832
IG_PA14_04330	0.209678	1	0.908083	1	0.436354	1
PA14_04330	0.941198	0.984841	1.2383	0.624286	1.07958	0.913885
PA14_04340	1.02976	0.954892	1.07979	0.789419	1.05448	0.966848
PA14_04350	1.20724	0.965429	0.841508	0.905429	1.00792	0.991723
PA14_04370	1.1233	0.516733	0.826034	0.754195	0.963267	0.756961
PA14_04380	0.534511	0.731259	0.777568	0.93049	0.644685	0.942416
IG_PA14_04390	0.413043	1	3.2547	0.666667	1.15945	0.936977
PA14_04390	0.474409	0.356571	1.27021	0.848286	0.776271	0.664161
IG_PA14_04410	0.284888	1	0.296521	1	0.290646	1
PA14_04410	0.00821005	3.8663e-08	0.00716699	1.30986e-08	0.00767081	1.83615e-14
IG_PA14_04420	1.26561	1	4.58424	1	2.4087	1
PA14_04420	1.28189	0.919768	1.09827	0.833054	1.18653	0.970253
PA14_04430	1.11434	0.791035	0.955462	0.962552	1.03185	0.968958
IG_PA14_04440	1.28921	1	0.924748	1	1.09188	1
PA14_04440	0.901041	0.382912	0.820576	0.725703	0.859868	0.633724
PA14_04460	1.5584	1	1.34749	1	1.44911	1
IG_PA14_04480	0.241725	1	1.7962	1	0.658928	1
PA14_04480	0.772106	0.788205	0.825982	1	0.798589	0.975796
PA14_04490	0.746829	0.512005	0.984871	0.919263	0.857631	0.825364
IG_PA14_04510	0.956284	1	1.16764	1	1.05669	1
PA14_04510	0.838333	0.629487	0.90873	0.942708	0.872822	0.903099
PA14_04520	0.89937	0.646312	0.825293	0.785724	0.861536	0.851935
IG_PA14_04530	1.07315	1	1.06446	1	1.0688	1
PA14_04530	1.32533	0.446286	0.76716	0.881714	1.00834	0.760504
PA14_04550	1.14499	0.590177	0.984245	0.556165	1.06158	0.693898
IG_PA14_04560	0.941391	1	0.629289	1	0.76968	1
PA14_04560	0.980927	0.775991	1.01271	0.731206	0.99669	0.888946
PA14_04570	0.795406	0.477611	0.857747	0.73188	0.825988	0.716969
IG_PA14_04580	0.713136	1	0.828392	1	0.768607	1
PA14_04580	0.69505	0.852778	1.88978	0.722222	1.14608	0.914406
PA14_04590	0.834309	0.84127	0.835504	0.849365	0.834906	0.95471
IG_PA14_04610	2.89425	1	0.729994	1	1.45354	1
PA14_04610	1.06107	0.905304	0.971574	0.876113	1.01534	0.976957
IG_PA14_04630	0.647881	0.736667	0.790736	0.66	0.715754	0.836816
PA14_04630	0.533149	0.353427	0.614336	0.794271	0.572305	0.637342
IG_PA14_04640	1.46204	0.502	0.921083	1	1.16046	0.847956
PA14_04640	0.92122	0.866911	1.0099	0.604665	0.96454	0.862765
IG_PA14_04650	0.837007	1	1.74673	1	1.20914	1
PA14_04650	1.0387	0.999683	1.0376	0.891508	1.03815	0.993857
IG_PA14_04660	0.518846	1	0.408308	1	0.46027	1
PA14_04660	0.938149	0.957055	0.92835	0.870368	0.933236	0.985205
IG_PA14_04670	2.17355	1	0.450978	1	0.990063	1
PA14_04670	0.921912	0.937532	1.01911	0.905545	0.969294	0.987974
IG_PA14_04680	0	1	0	1	0	1
PA14_04680	0.790773	0.637987	1.29396	0.492403	1.01155	0.677895
PA14_04690	0.637376	0.147143	0.904667	0.756571	0.75935	0.355715
IG_PA14_04700	0.884504	1	0.721802	1	0.799022	1
PA14_04700	0.967123	0.968446	0.854315	0.693552	0.90897	0.938986
IG_PA14_04710	1.11619	1	1.73852	1	1.39302	1
PA14_04710	1.028	0.841143	1.04126	0.595143	1.03461	0.846989
IG_PA14_04730	0.816236	1	0.293484	1	0.48944	1
PA14_04730	1.00874	0.775565	0.850688	0.481505	0.926348	0.741276
IG_PA14_04750	0.741488	1	0.962611	1	0.844845	1
PA14_04750	0.705629	1	0.660848	1	0.682872	1
IG_PA14_04760	1.78175	1	0.665252	1	1.08872	1
PA14_04760	0.456722	1	0.642649	1	0.541767	1
IG_PA14_04780	13	1	0.698017	1	3.01234	1
PA14_04780	1.05711	0.890297	1.06124	0.893291	1.05917	0.977451
PA14_04790	0.775284	0.44684	0.903045	0.674134	0.83673	0.66267
IG_PA14_04810	0.543151	1	0.628313	1	0.584182	1
PA14_04810	0.884052	0.942739	1.00907	0.919925	0.944496	0.990771
IG_PA14_04820	0.748047	0.506	0.79555	0.372	0.771433	0.502595
PA14_04820	1.32769	0.715541	0.925881	0.900866	1.10873	0.927663
PA14_04830	0.755032	0.753429	0.982659	0.963429	0.861359	0.958429
IG_PA14_04840	1.55244	1	1.07741	1	1.29329	1
PA14_04840	1.18566	0.801222	0.967463	0.878329	1.07102	0.950995
PA14_04850	0.958199	1	1.19442	0.782	1.06981	0.974294
IG_PA14_04860	1.00862	0.943	0.732394	0.805	0.85948	0.968329
PA14_04860	0.841612	0.382424	0.882819	0.922944	0.86197	0.720529
PA14_04870	0.635626	0.355775	0.688541	0.469436	0.661555	0.465914
PA14_04890	0.774032	0.33419	0.788471	0.32581	0.781218	0.350328
IG_PA14_04900	2.23645	1	1.10305	1	1.57064	1
PA14_04900	0.477174	0.848243	1.05232	0.709989	0.708618	0.907637
PA14_04910	0.714674	0.663724	0.865348	0.409341	0.786411	0.625727
PA14_04920	0.866249	0.785087	1.00995	0.912036	0.935344	0.955207
IG_PA14_04930	1.43404	1	1.24882	1	1.33823	1
PA14_04930	1.69866	0.830588	1	1	1.30333	0.984763
PA14_04940	0.973955	0.946147	1.03492	0.879719	1.00398	0.985087
PA14_04950	0.830692	0.648855	1.00291	0.942743	0.912749	0.91236
PA14_04960	0.961332	0.929143	0.764285	0.545714	0.857165	0.851408
IG_PA14_04970	0	1	1	1	0	1
PA14_04970	0.434551	1	0.467591	0.666667	0.450769	0.936977
IG_PA14_04980	0.642904	1	0.39912	1	0.506553	1
PA14_04980	1.5671	0.989333	3.44789	1	2.32448	0.999943
IG_PA14_05000	0.761241	1	0.961069	1	0.855339	1
PA14_05000	0.914067	0.934534	0.870727	0.898188	0.892134	0.98635
IG_PA14_05010	1.26457	1	1.03134	1	1.14202	1
PA14_05010	1.30398	0.504861	0.895145	0.917234	1.08039	0.819581
PA14_05020	1.14331	0.997	0.792773	0.559	0.952044	0.88314
PA14_05030	1.84061	0.826	1.15124	0.742	1.45567	0.912943
IG_PA14_05040	2.33337	1	1.63801	1	1.95502	1
PA14_05040	0.617223	0.326329	1.26721	0.5209	0.884393	0.471206
IG_PA14_05050	0.849373	1	0.896746	1	0.872738	1
PA14_05050	1.30565	0.400368	0.996083	0.93184	1.14041	0.740922
PA14_05060	1.11277	0.724	0.977654	0.799714	1.04303	0.895392
IG_PA14_05070	0.78242	1	1.61898	1	1.12549	1
PA14_05070	1.39995	1	0.700662	0.913357	0.9904	0.996133
PA14_05080	0.0856686	0.382508	0.0260911	0.035874	0.0472777	0.0725727
IG_PA14_05110	0.140311	1	0.413792	1	0.240956	1
PA14_05110	0.861299	0.638166	0.990581	0.90158	0.923681	0.893394
IG_PA14_05120	1.13497	1	0.829223	1	0.970127	1
PA14_05120	0.835851	1	0.613008	1	0.71581	1
IG_PA14_05130	0.983698	1	0.76431	0.746667	0.867093	0.964795
PA14_05130	0.84925	0.935519	0.593407	0.489719	0.709895	0.815756
PA14_05150	1.64231	0.700513	0.276929	0.569231	0.674391	0.765372
PA14_05160	0.568668	0.573316	0.920134	0.924843	0.723361	0.86663
IG_PA14_05180	0.850751	0.713333	0.959823	1	0.903643	0.954302
PA14_05180	0.820483	0.679617	0.626941	0.351697	0.717213	0.581107
IG_PA14_05190	1.1139	1	0.972307	1	1.0407	1
PA14_05190	0.960718	0.934694	1.06861	0.623015	1.01323	0.897206
PA14_05200	0.91766	0.759341	0.995921	0.895539	0.95599	0.942258
IG_PA14_05210	1.009	1	1.19822	1	1.09955	1
PA14_05210	0.545763	0.343714	0.787472	0.686571	0.65557	0.576743
IG_PA14_05220	0.747577	0.323	0.517329	0.97	0.621887	0.676926
PA14_05220	0.935588	0.861605	0.959696	0.966501	0.947565	0.98516
PA14_05230	0.77263	0.708022	0.951965	0.876765	0.857623	0.916749
IG_PA14_05250	1.06876	0.978	0.647135	0.802	0.831645	0.97487
PA14_05250	3.62114	0.125793	0.880684	0.724506	1.7858	0.309448
PA14_05260	0.918748	0.829243	1.41858	0.854487	1.14163	0.952679
IG_PA14_05270	1.77667	1	0.526068	1	0.966774	1
PA14_05270	0.781102	0.969048	0.682319	0.615	0.730041	0.90442
IG_PA14_05280	3	1	1.50825	1	2.12715	1
PA14_05280	1.30417	1	9	1	3.42601	1
PA14_05290	0.874471	0.421126	0.910331	0.753896	0.892221	0.681743
PA14_05300	0.786205	0.535393	0.740278	0.341823	0.762896	0.4938
IG_PA14_05310	0	1	0	1	0	1
PA14_05310	0.771812	0.687456	0.670368	0.428209	0.719304	0.654367
IG_PA14_05320	0.75003	0.979	0.8505	0.703	0.798686	0.945378
PA14_05320	0.950777	0.934	1.07623	0.864	1.01156	0.980041
PA14_05330	0.453544	0.714286	0.786545	0.717143	0.597271	0.854912
PA14_05340	0.903287	0.850519	1.13051	0.907792	1.01053	0.971796
IG_PA14_05360	11	1	1.17941	1	3.60188	1
PA14_05360	0.870418	0.629811	0.879286	0.500092	0.874841	0.678841
IG_PA14_05380	0.883569	1	1.06278	1	0.969043	1
PA14_05380	1.02887	0.959325	0.872437	0.822766	0.947432	0.976055
PA14_05390	1.02957	0.965119	0.973634	0.947758	1.00121	0.996254
PA14_05400	1.0154	0.938321	0.533253	0.816459	0.735843	0.970222
PA14_05410	1.14176	0.96127	1.12563	0.972937	1.13367	0.997857
PA14_05420	0.840099	0.851705	0.987204	0.834124	0.910686	0.953314
IG_PA14_05430	1.04343	1	0.692194	1	0.849856	1
PA14_05430	0.878125	0.764632	0.86413	0.929524	0.871099	0.953422
PA14_05440	1.00558	0.927264	0.890848	0.72952	0.946475	0.940875
IG_PA14_05450	0	1	0.758246	1	0	1
PA14_05450	1.27452	0.871166	0.976124	0.93007	1.11539	0.980736
IG_PA14_05460	0.748587	1	0.101541	1	0.275704	1
PA14_05460	0.625021	0.404556	1.70774	0.351236	1.03314	0.419359
IG_PA14_05480	1.03482	1	1.05985	0.783333	1.04726	0.974621
PA14_05480	0.854575	0.80731	0.860937	0.610099	0.85775	0.841346
IG_PA14_05500	10	1	0.868396	1	2.94686	1
PA14_05500	0.767987	0.619329	1.02339	0.93145	0.886539	0.894231
PA14_05510	0.791353	0.789935	1.05858	0.968117	0.915266	0.969861
IG_PA14_05520	0.389111	1	0.299518	1	0.341388	1
PA14_05520	0.0843317	0.0574286	0.159671	0.221429	0.11604	0.0682214
IG_PA14_05530	1.53984	0.732	0.702022	0.706	1.03971	0.857934
PA14_05530	4.15036	0.538071	1.3195	0.799415	2.34017	0.793027
PA14_05540	1.19127	0.504157	1.44028	0.232137	1.30987	0.368105
PA14_05550	0.670498	0.746577	2	0.164625	1.15801	0.380557
IG_PA14_05560	2.42312	1	0.869336	1	1.45138	1
PA14_05560	0.782025	0.626302	0.660892	0.328874	0.718912	0.531415
IG_PA14_05580	2.21023	1	0.946717	1	1.44653	1
PA14_05580	1.23255	0.615719	0.934667	0.894479	1.07332	0.879256
PA14_05590	0.576606	0.82	0.0801439	0.143588	0.214969	0.369623
IG_PA14_05600	1.16487	1	1.38757	1	1.27135	1
PA14_05600	0.712995	0.860635	0.966264	0.956905	0.830025	0.983426
IG_PA14_05620	0.258392	1	2.10176	1	0.736938	1
PA14_05620	1.23236	0.622651	1.39661	0.331266	1.31192	0.531871
IG_PA14_05630	1.01952	0.883	1.34939	1	1.17292	0.992872
PA14_05630	1.01923	0.933143	0.953165	0.898	0.985644	0.986099
IG_PA14_05640	0.493228	1	1.64651	1	0.901169	1
PA14_05640	0.855811	0.758664	1.04242	0.668745	0.944517	0.851617
PA14_05650	0.862449	0.799048	0.79187	0.818714	0.826406	0.931801
IG_PA14_05660	0.457634	1	0.209115	1	0.309351	1
PA14_05660	1.39738	0.802035	1.05278	0.902143	1.2129	0.95768
PA14_05690	1.02812	0.898866	1.15587	0.723146	1.09013	0.930014
PA14_05700	0.992071	0.94105	0.878501	0.86649	0.93356	0.981806
IG_PA14_05740	0.845233	0.713333	0.998881	0.943333	0.918851	0.939479
PA14_05740	0.826802	0.841186	0.916912	0.898521	0.870692	0.967414
PA14_05750	0.841815	0.965117	0.827738	0.921108	0.834747	0.993595
IG_PA14_05770	1.98781	1	0.643811	1	1.13127	1
PA14_05770	1.16247	0.839757	0.969106	0.948623	1.06139	0.977752
IG_PA14_05775	0	1	0	1	0	1
PA14_05775	0	1	0	1	0	1
IG_PA14_05790	1.69921	0.780857	0.996905	0.746571	1.30152	0.89755
PA14_05790	0.900764	0.87596	1.05195	0.856027	0.973428	0.965717
IG_PA14_05810	1.18775	1	1.09107	1	1.13838	1
PA14_05810	0.815763	0.851864	1.14046	0.838664	0.964544	0.954671
IG_PA14_05820	0.986046	1	0.95906	1	0.972459	1
PA14_05820	0.864174	0.851965	0.960054	0.847834	0.910854	0.957283
IG_PA14_05840	14	1	0.500538	1	2.64718	1
PA14_05840	0.491098	0.37909	0.575317	0.301445	0.531542	0.362154
IG_PA14_05850	0.180303	0.63	3.45897	0.336667	0.789722	0.541003
PA14_05850	1.14746	0.79348	1.15768	0.951534	1.15256	0.96719
IG_PA14_05860	0.15536	1	2.98107	0.666667	0.680543	0.936977
PA14_05860	0.929909	0.997714	1.35262	0.695714	1.12152	0.947552
PA14_05870	0.947643	0.94839	0.919867	0.938847	0.933652	0.993761
IG_PA14_05880	1.25931	0.893143	1.26006	0.81	1.25968	0.957647
PA14_05880	0.672516	0.735049	0.903666	0.8092	0.779571	0.903817
PA14_05890	0.928956	0.779291	0.614896	0.509391	0.755785	0.763723
IG_PA14_05910	0	1	0	1	0	1
PA14_05910	1.50793	0.863054	0.920598	0.871787	1.17822	0.966448
PA14_05920	0.952171	0.95959	1.09002	0.704959	1.01877	0.940881
IG_PA14_05950	1.51583	0.813333	0.34336	0.333333	0.721439	0.624973
PA14_05950	0.950115	0.937736	0.986304	0.811095	0.96804	0.968734
IG_PA14_05960	0.940298	0.681714	0.58264	0.636571	0.740173	0.796231
PA14_05960	0.0879772	0.606667	4.18857	1	0.607041	0.909864
IG_PA14_05970	0.746029	1	0.8977	1	0.818359	1
PA14_05970	1.01026	0.978492	1.015	0.771587	1.01262	0.967181
IG_PA14_05990	1.17911	1	0.612208	1	0.849625	1
PA14_05990	0.947893	0.963318	0.92162	0.951491	0.934664	0.99642
IG_PA14_06000	0.885818	0.924221	0.722497	0.695563	0.8	0.926891
PA14_06000	0.917779	0.858278	0.920537	0.840455	0.919157	0.956963
IG_PA14_06010	1.0689	1	0.763091	1	0.903142	1
PA14_06010	0.92524	0.805411	0.858492	0.904156	0.891241	0.959176
IG_PA14_06030	1.00184	1	1.00058	1	1.00121	1
PA14_06030	1.01549	0.924084	0.709823	0.585253	0.849009	0.873247
PA14_06040	0.812423	0.660892	1.02212	0.728654	0.911261	0.833449
IG_PA14_06060	0	1	0	1	0	1
PA14_06060	0.978615	0.805111	0.826813	0.436002	0.899518	0.718518
PA14_06070	0.976689	0.822819	0.902578	0.964215	0.938902	0.977009
IG_PA14_06080	1.06851	1	2.88564	1	1.75595	1
PA14_06080	0.894933	0.443332	0.926179	0.821159	0.910422	0.731906
IG_PA14_06090	8	1	1.24875	1	3.16069	1
PA14_06090	0.969764	1	1.16201	1	1.06154	1
IG_PA14_06120	0.464414	1	0.102484	1	0.218163	1
PA14_06120	0.814602	0.788642	0.769112	0.672139	0.79153	0.866534
PA14_06130	0.822029	0.932552	0.903632	0.946399	0.861865	0.992818
IG_PA14_06150	0	1	1	1	0	1
PA14_06150	0.948462	0.904317	1.23001	0.915238	1.0801	0.984215
IG_PA14_06160	1.96697	1	2.03374	1	2.00007	1
PA14_06160	0.968324	0.967934	0.939016	0.630882	0.953557	0.911843
IG_PA14_06170	0.326162	1	1.29448	1	0.649776	1
PA14_06170	0.830251	0.824658	1.00927	0.959075	0.915395	0.976434
PA14_06180	2.32841	0.104048	0.973666	0.978254	1.50569	0.334353
IG_PA14_06190	0	1	0	1	0	1
PA14_06190	0.886219	0.754767	0.896494	0.905495	0.891342	0.943568
IG_PA14_06200	0.661564	0.81	0.8986	0.853333	0.771026	0.946478
PA14_06200	0.800108	0.757714	0.814022	0.491714	0.807035	0.740428
PA14_06210	1.4939	0.935628	0.799617	0.874762	1.09295	0.982421
PA14_06230	0.907315	0.744827	0.970538	0.957519	0.938394	0.954252
IG_PA14_06240	0.613377	0.81	3.68902	0.5	1.50425	0.771067
PA14_06240	0.866493	0.834618	0.977876	0.974017	0.920501	0.981297
IG_PA14_06250	0.891824	1	1.0094	1	0.948794	1
PA14_06250	0.938764	0.844365	1.37881	0.438889	1.13771	0.738452
IG_PA14_06260	0.72318	1	1.98272	1	1.19744	1
PA14_06260	0.741049	0.650768	0.933438	0.777279	0.831699	0.85058
IG_PA14_06270	1.67216	1	0.485594	1	0.901106	1
PA14_06270	0.88002	0.712084	0.938765	0.786275	0.908918	0.884637
IG_PA14_06280	0.686387	1	0.499712	1	0.585658	1
PA14_06280	1.04073	0.948857	0.833149	0.697714	0.931172	0.935081
IG_PA14_06290	1.04269	1	2.13319	1	1.49139	1
PA14_06290	0.603779	0.546346	1.18114	0.368453	0.844482	0.523981
IG_PA14_06300	1.04351	0.9	0.767927	0.8	0.895174	0.956523
PA14_06300	1.73025	0.816905	1.11818	0.928333	1.39095	0.96812
PA14_06310	0.937563	0.93	0.886827	0.917063	0.911842	0.988603
IG_PA14_06320	1.58135	0.544184	0.752127	0.957343	1.09059	0.860676
PA14_06320	0.993391	0.93935	1.10777	0.798886	1.04902	0.965886
IG_PA14_06330	0.494683	0.666667	1.35015	0.716667	0.817249	0.830669
PA14_06330	1.00087	0.909103	0.828962	0.855822	0.910867	0.973308
IG_PA14_06340	0.490976	1	0.869068	1	0.653216	1
PA14_06340	1.09183	0.906358	0.88318	0.948817	0.981981	0.989703
IG_PA14_06350	0.846993	1	1.04247	1	0.939663	1
PA14_06350	0.75857	0.958	1.09498	0.949	0.911382	0.995741
PA14_06360	0.856869	0.57626	0.95292	0.939674	0.903619	0.87366
IG_PA14_06390	0	1	2.68207	1	0	1
PA14_06390	0.659064	0.772	0.978981	0.994	0.803251	0.970558
IG_PA14_06400	1.45078	1	0.968677	1	1.18547	1
PA14_06400	0.977351	0.897625	0.978004	0.889615	0.977677	0.978188
IG_PA14_06420	0.496873	1	0	1	0	1
PA14_06420	1.18615	0.208617	1.16374	0.557952	1.17489	0.36674
PA14_06430	1.00569	0.946	1.12576	0.774	1.06403	0.960429
PA14_06450	0.922337	0.851865	1.15355	0.920159	1.03149	0.974747
PA14_06460	1.07925	0.885787	0.986473	0.968016	1.03182	0.98932
PA14_06480	0.957671	0.8747	1.01518	0.803786	0.986007	0.950761
IG_PA14_06500	0.827718	0.558853	1.14177	0.696429	0.972145	0.756474
PA14_06500	1.24189	0.809054	0.522891	0.630173	0.805836	0.853301
IG_PA14_06510	0.518889	1	0.274261	1	0.377241	1
PA14_06510	0.425501	0.635046	3.3277	0.254385	1.18993	0.456039
PA14_06530	0.708189	0.686509	0.404704	0.886923	0.535357	0.910967
PA14_06540	2.00393	0.684308	0.620193	1	1.11482	0.943898
PA14_06570	0.891923	0.91458	1.09641	0.809825	0.988896	0.963013
IG_PA14_06580	1.23945	1	0.782541	1	0.984847	1
PA14_06580	1.17121	0.93	1.06016	0.846667	1.1143	0.975603
IG_PA14_06600	0.538501	0.967429	0.685718	0.554286	0.607668	0.870405
PA14_06600	1.06305	0.76663	1.07242	0.78625	1.06772	0.9079
IG_PA14_06620	0.975411	1	1.2779	1	1.11646	1
PA14_06620	1.02724	0.877015	1.04335	0.869673	1.03527	0.969313
IG_PA14_06640	0.896512	0.678	0.985295	0.934	0.939855	0.922577
PA14_06640	0.882628	0.677049	0.930216	0.934895	0.90611	0.922447
IG_PA14_06650	1.08155	0.967	0.974263	0.992	1.02651	0.999159
PA14_06650	1.0059	0.796788	1.09298	0.837378	1.04854	0.937198
PA14_06660	1.03351	0.845756	0.679973	0.818858	0.838309	0.946977
PA14_06670	1.13454	0.835213	1.01858	0.934918	1.07499	0.974012
PA14_06680	1.27577	0.843175	1.1594	0.907063	1.2162	0.969878
PA14_06690	0.945034	0.988286	0.833293	0.670286	0.887407	0.935247
PA14_06700	1.09058	0.826032	0.927269	0.899921	1.00562	0.963823
PA14_06710	0.886768	0.735317	0.988735	0.948492	0.936365	0.948756
PA14_06720	1.00955	0.960934	1.00628	0.943995	1.00792	0.995546
PA14_06730	0.486629	0.448	0.664198	0.739	0.568523	0.697045
PA14_06740	1.1645	0.699	0.975927	0.997	1.06605	0.948561
IG_PA14_06750	1.08629	1	1.15189	1	1.11861	1
PA14_06750	1.03051	0.790605	0.925529	0.696958	0.976611	0.879418
IG_PA14_06770	1.08343	0.986667	1.01663	1	1.0495	0.999911
PA14_06770	1.26882	0.928995	0.974303	0.925026	1.11185	0.989608
PA14_06790	0.978564	0.914841	1.03723	0.85254	1.00747	0.973785
PA14_06800	0.899952	0.781	0.944694	0.772	0.922052	0.907986
IG_PA14_06810	0.759206	1	0.729805	1	0.74436	1
PA14_06810	1.17324	0.681429	0.780591	0.755429	0.956984	0.856596
PA14_06830	0.852293	0.817941	0.93312	0.852263	0.891791	0.948632
PA14_06840	0.970614	0.874645	0.936534	0.768042	0.953421	0.939024
PA14_06860	1.79167	0.333333	0.989862	0.966667	1.33173	0.687143
IG_PA14_06870	0.838705	1	1.23431	1	1.01746	1
PA14_06870	1.12047	0.818117	1.33678	0.875563	1.22385	0.955302
IG_PA14_06880	0.809001	0.687714	1.13844	0.768857	0.959685	0.865693
PA14_06880	0.912573	0.9327	0.922249	0.73669	0.917398	0.944956
IG_PA14_06890	0	1	0	1	0	1
PA14_06890	0.949573	0.986014	1.17013	0.955216	1.0541	0.998276
PA14_06900	1.04577	0.87	1.10155	0.886667	1.0733	0.971616
PA14_06920	0.978511	0.936966	0.926895	0.820229	0.952353	0.970865
PA14_06930	0.617685	0.504435	0.885287	0.72454	0.739479	0.733355
IG_PA14_06940	1.11679	1	1.04837	1	1.08204	1
PA14_06940	1.15363	0.987857	1.10563	0.835635	1.12938	0.983801
PA14_06950	1.27124	0.589801	1.05744	0.729164	1.15942	0.792959
IG_PA14_06960	1.68828	0.838	0.475715	0.703	0.896181	0.900835
PA14_06960	0.93735	0.858599	0.9834	0.75664	0.960099	0.929858
IG_PA14_06970	1.0405	1	1.00995	1	1.02511	1
PA14_06970	1.2235	0.613571	1.46844	0.501111	1.34039	0.67009
IG_PA14_06980	0.809345	1	1.11705	1	0.95083	1
PA14_06980	0.908372	0.843585	0.914119	0.769019	0.911241	0.929462
PA14_06990	0.908022	0.926259	0.857648	0.59866	0.882475	0.88149
PA14_07000	1.09946	0.835043	1.10503	0.918636	1.10224	0.970488
IG_PA14_07010	0.802685	1	1.09766	1	0.938656	1
PA14_07010	0.960195	0.950463	0.940883	0.781964	0.95049	0.963783
IG_PA14_07020	0.589273	1	0.818957	1	0.694686	1
PA14_07020	0.991857	0.685714	1.11793	0.873714	1.05301	0.906044
IG_PA14_07030	0.760346	1	0.628457	1	0.691263	1
PA14_07030	1.01491	0.739143	1.01919	0.725429	1.01705	0.870383
IG_PA14_07040	1.0446	1	1.18983	0.813333	1.11485	0.98138
PA14_07040	1.16006	0.84619	0.815594	0.907222	0.972695	0.970642
IG_PA14_07050	1.53341	0.666667	1.40188	0.67	1.46617	0.806654
PA14_07050	0.897251	0.930157	0.984693	0.966552	0.939955	0.994723
PA14_07060	1.24549	0.775315	0.93957	0.929295	1.08177	0.956686
IG_PA14_07070	0.774242	0.566667	0.854786	0.896667	0.813518	0.85213
PA14_07070	0.8374	0.629014	1.06366	0.934862	0.943773	0.900266
IG_PA14_07090	0.897963	1	1.48538	1	1.15491	1
PA14_07090	1.31073	0.665683	0	1	0	0.936577
PA14_07110	0.861838	0.501192	0.983168	0.933041	0.920506	0.823067
IG_PA14_07130	0.498406	1	0.871242	0.84	0.658963	0.986457
PA14_07130	7.72438	0.673877	18.4823	0.553148	11.9484	0.740601
PA14_07140	0.888617	0.718683	0.833373	0.722512	0.860552	0.859555
PA14_07150	1.03035	0.830089	1.10726	0.941593	1.06811	0.974197
IG_PA14_07170	1.30889	0.68	1.14786	0.766667	1.22573	0.860912
PA14_07170	0.308557	0.419593	0.50171	0.201987	0.393454	0.293922
PA14_07190	0.907554	0.825683	0.465502	0.203346	0.649975	0.467498
IG_PA14_07200	1.7405	1	2.23173	1	1.97087	1
PA14_07200	0.514894	1	0.913491	0.76	0.685821	0.968572
IG_PA14_07210	1.11511	0.94	0.942039	0.79	1.02493	0.963596
PA14_07210	0.915019	0.845	0.837952	1	0.875638	0.987314
IG_PA14_07230	1.19899	1	1.12126	1	1.15947	1
PA14_07230	1.01137	0.968165	0	1	0	0.999488
PA14_07240	0.922082	0.854603	0.855898	0.899444	0.888374	0.970902
PA14_07250	1.10114	0.696888	1.13015	0.683118	1.11555	0.829395
PA14_07260	0.806596	0.988869	1.15741	0.891871	0.966209	0.99274
PA14_07280	0.905897	0.685556	1.16947	0.897112	1.02928	0.913982
IG_PA14_07290	1.07253	1	1.06834	1	1.07044	1
PA14_07290	1.21395	0.908175	1.04221	0.93881	1.1248	0.98856
IG_PA14_07300	1.12248	1	0.577321	1	0.805006	1
PA14_07300	0.769063	0.935841	1.02786	0.872605	0.889097	0.982052
PA14_07310	1.00311	0.904196	0.790192	0.411329	0.89031	0.739779
IG_PA14_07330	1.12767	1	0.832333	1	0.968813	1
PA14_07330	0.797004	0.996571	1.01328	0.889143	0.898661	0.993251
IG_PA14_07340	0.903588	1	3.09782	1	1.67307	1
PA14_07340	0.939772	0.553353	1.00504	0.907746	0.971856	0.848166
IG_PA14_07355	0.834459	1	0.971687	1	0.900463	1
PA14_07355	0.789783	0.715	0.966649	0.882	0.873752	0.921373
PA14_07360	0.890441	0.830794	1.077	0.883413	0.979289	0.960966
IG_PA14_07370	0.958077	1	1.38793	0.653333	1.15315	0.931436
PA14_07370	1.29758	0.666667	1.0996	1	1.19449	0.936977
PA14_07380	1.39794	0.648	0.888121	0.844	1.11424	0.876956
PA14_07400	1.20668	0.425238	0.901087	0.704762	1.04275	0.66082
PA14_07410	0.97213	0.960286	0.978212	0.592286	0.975166	0.889711
PA14_07420	1.02776	0.915671	1.04248	0.961775	1.0351	0.992579
IG_PA14_07430	1.20402	1	0.959942	0.8	1.07508	0.978515
PA14_07430	1.00435	0.819418	1.06802	0.942494	1.03569	0.971848
IG_PA14_07440	1.39097	0.610844	0.971805	0.83368	1.16265	0.852899
PA14_07440	0.992941	0.988	1.09767	0.898	1.04399	0.993387
IG_PA14_07450	2.14026	1	0.841225	1	1.34181	1
PA14_07450	0.937304	0.903995	1.0439	0.640683	0.989166	0.895491
IG_PA14_07460	0.647539	1	0.980248	0.963333	0.796711	0.999319
PA14_07460	0.852509	1	0.678515	1	0.760553	1
IG_PA14_07480	1.28379	0.628	1.32887	1	1.30614	0.920155
PA14_07480	0.945891	0.790855	1.02122	0.687162	0.982836	0.874853
IG_PA14_07500	1.0032	0.967129	0.922911	0.77591	0.962218	0.965878
PA14_07500	0.98008	0.946479	0.998124	0.936316	0.989061	0.993265
IG_PA14_07520	0	1	0	1	0	1
PA14_07520	0.562386	0.346085	4.47654	0.0689119	1.58668	0.112951
IG_PA14_07530	0	1	0	1	0	1
PA14_07530	0.955839	0.992707	1.28935	0.472202	1.11014	0.823921
IG_PA14_07550	1.52118	1	0.540606	1	0.906842	1
PA14_07550	0.991005	0.964921	0.923511	0.695159	0.956663	0.938629
PA14_07560	1.15035	1	0.814101	1	0.967731	1
IG_PA14_07570	0	1	0	1	0	1
PA14_07570	1.14729	0.822585	1.24313	0.591912	1.19425	0.837319
PA14_07580	0.802838	0.646515	0.800877	0.618074	0.801857	0.766144
IG_PA14_07590	1.73743	1	1.15021	1	1.41365	1
PA14_07590	0	1	0	1	0	1
PA14_07600	1.21832	0.655238	1.0191	0.953896	1.11426	0.918766
PA14_07620	0.266534	0.355059	0.16298	0.0509756	0.208422	0.0907117
PA14_07630	0.98494	0.992063	1.02674	0.434286	1.00562	0.793614
IG_PA14_07650	0.751768	1	0.918146	1	0.830803	1
PA14_07650	0.447626	0.0273455	0.377788	0.0331195	0.411227	0.00725154
PA14_07660	0.386116	0.0368014	0.305529	0.00819027	0.343467	0.00274498
IG_PA14_07680	0	1	0	1	0	1
PA14_07680	0.397908	0.0146265	0.379989	0.0101544	0.388845	0.00145772
IG_PA14_07690	0.714172	0.547	1.04836	0.75	0.865281	0.775778
PA14_07690	1.61514	1	0.823826	0.994	1.15351	0.999982
PA14_07700	0.384852	0.0151292	0.54552	0.0240749	0.458197	0.00324812
PA14_07710	1.0298	0.770286	0.690936	0.316286	0.843518	0.587662
PA14_07730	0.338382	0.0929977	0.303144	0.0956379	0.320279	0.0508953
IG_PA14_07740	0.997732	1	0.6711	1	0.818277	1
PA14_07740	0.325416	0.467359	1.5774	0.840967	0.716457	0.760071
PA14_07760	2	0.165179	0.557871	0.542737	1.05629	0.305869
PA14_07770	0.886491	0.672582	0.218419	0.746184	0.44003	0.847866
IG_PA14_07780	1.38982	1	0.937207	0.816667	1.14129	0.982061
PA14_07780	0.676982	0.485833	0.734974	0.480051	0.705382	0.572742
PA14_07790	0.614678	0.379225	0.765617	0.354679	0.686009	0.404339
PA14_07800	0.753752	0.536923	0.874383	0.759825	0.81183	0.773738
PA14_07810	0.968522	0.95604	1.06182	0.732603	1.0141	0.949814
IG_PA14_07820	0.751953	1	1.36428	1	1.01285	1
PA14_07820	1.1149	0.93681	1.11343	0.86818	1.11417	0.981377
IG_PA14_07840	0.742563	1	1.30991	1	0.98625	1
PA14_07840	0.969215	0.892316	1.04523	0.929048	1.0065	0.984467
IG_PA14_07850	1.41349	1	1.27972	1	1.34494	1
PA14_07850	0.793265	0.587146	1.066	0.949872	0.919576	0.883368
IG_PA14_07860	1.66582	0.666667	1.51169	0.666667	1.58689	0.804858
PA14_07860	0.789718	0.772055	0.816993	0.458155	0.80324	0.721325
IG_PA14_07870	1.3	1	0.962392	1	1.11853	1
PA14_07870	1.05179	0.906322	0.898574	0.776063	0.972169	0.950864
IG_PA14_07890	2.11276	1	3.2828	1	2.63358	1
PA14_07890	1.06836	0.623563	0.959464	0.909283	1.01245	0.888711
IG_PA14_07900	2.03213	1	0.487568	1	0.99539	1
PA14_07900	0.595199	0.868437	0.438583	0.139646	0.510925	0.377125
IG_PA14_07910	0.685289	1	0.989909	1	0.823634	1
PA14_07910	1.1718	1	1.0005	0.983846	1.08277	0.999869
PA14_07930	0.983957	0.954632	1.16129	0.878681	1.06895	0.98625
IG_PA14_07940	1.57798	1	0.315717	1	0.705829	1
PA14_07940	0.866086	0.502894	0.833866	0.292186	0.849824	0.428728
IG_PA14_07950	0.777284	0.796667	0.497853	1	0.622072	0.977764
PA14_07950	1.70561	0.697	1.18945	0.994	1.42434	0.947074
IG_PA14_07960	0.660363	1	1.60339	1	1.02899	1
PA14_07960	0.0797051	0.374769	0.248455	0.482872	0.140724	0.490317
IG_PA14_07970	0.846253	0.931429	1.09037	0.854286	0.960588	0.977545
PA14_07970	1.54564	1	1.25079	0.666667	1.39042	0.936977
IG_PA14_07980	1.15741	1	1.73895	1	1.41869	1
PA14_07980	1.69511	0.962	1.02821	0.92	1.3202	0.993123
IG_PA14_07990	1.07239	0.897143	1.34343	0.952	1.20028	0.988794
PA14_07990	1.24602	0.996286	0.749366	0.720571	0.966293	0.955828
IG_PA14_08000	0.687071	1	1.40322	1	0.981892	1
PA14_08000	1.25991	0.788333	1.00039	0.937302	1.12267	0.962488
PA14_08010	1.05478	1	1.02381	0.832619	1.03918	0.985137
IG_PA14_08020	0.92657	0.99	1.50113	0.666667	1.17936	0.93424
PA14_08020	0.840746	0.804	1.20314	1	1.00575	0.979397
PA14_08030	0.926227	0.887648	1.13021	0.558695	1.02315	0.843732
PA14_08040	1.17137	0.669841	1.14799	0.828413	1.15962	0.881721
PA14_08050	1.24077	0.775388	0.930794	0.936813	1.07466	0.958595
PA14_08060	0.966472	0.952	0.8655	0.888857	0.914594	0.987514
IG_PA14_08070	20	1	1.7303	1	5.88269	1
PA14_08070	1.19489	0.717118	1.24723	0.499544	1.22078	0.725984
IG_PA14_08090	1.06013	1	0.853571	1	0.95126	1
PA14_08090	0.929045	0.949127	0.882339	0.618095	0.905391	0.899527
PA14_08100	0.936054	0.926	1.45697	0.811	1.16782	0.966045
PA14_08110	2.48443	1	4.67283	1	3.40724	1
IG_PA14_08120	0.993841	1	1.31805	1	1.14452	1
PA14_08120	0.963231	0.834584	0.894703	0.544045	0.928335	0.812545
PA14_08130	1.0317	0.781093	0.970695	0.94268	1.00073	0.961701
PA14_08140	1.02571	0.853333	0.898625	0.773333	0.960065	0.934203
PA14_08150	0.768247	0.50427	1.33468	0.378182	1.0126	0.50671
IG_PA14_08160	1.46412	1	0.854218	1	1.11834	1
PA14_08160	0.966575	0.867554	0.867759	0.930714	0.915835	0.980142
PA14_08180	0.831508	0.997714	0.805355	0.568286	0.818327	0.888706
PA14_08190	2.19719	0.666667	1.63617	0.396667	1.89604	0.616188
PA14_08200	1.07371	0.988	0.803685	0.973	0.928936	0.999242
PA14_08210	0.870156	0.789444	1.06414	0.95873	0.962273	0.967705
PA14_08220	1.80782	0.769143	1.4489	0.870286	1.61844	0.938069
PA14_08230	0.93927	0.696	0.976024	1	0.957471	0.948234
PA14_08240	1.1231	0.820041	0.835787	0.833057	0.96885	0.943455
PA14_08250	1.0744	0.716286	0.98763	0.954	1.0301	0.943529
PA14_08260	0.897154	0.955204	0.889917	0.940705	0.893528	0.994672
PA14_08270	1.02997	0.821824	1.13694	0.905924	1.08213	0.964162
PA14_08280	1.13571	0.785952	0.890796	0.591623	1.00583	0.821049
IG_PA14_08300	0.575363	1	3.9345	1	1.50458	1
PA14_08300	1.12067	0.48331	0.911139	0.668074	1.01049	0.687896
IG_PA14_08310	0.95315	0.860803	1.10665	0.949077	1.02703	0.982122
PA14_08310	1.06891	0.939644	1.14511	0.954899	1.10636	0.994532
PA14_08320	2.00686	0.932	0.861104	1	1.31458	0.997634
PA14_08330	1.60893	0.666667	1.03431	0.97	1.29001	0.928564
IG_PA14_08340	0.885727	0.709683	1.05362	0.630397	0.966034	0.80723
PA14_08340	0.258323	0.162186	0.458896	0.560195	0.344301	0.308772
PA14_08350	0.234902	0.196894	1.42571	0.613542	0.578708	0.376131
PA14_08360	0.723213	0.428588	1.45503	0.886462	1.02581	0.747611
PA14_08370	0.998946	0.958065	0.882992	0.917249	0.939181	0.992337
IG_PA14_08380	0.938979	0.75	0.919815	0.776667	0.929347	0.897298
PA14_08380	0.985254	0.906349	1.00959	0.91746	0.997349	0.984939
IG_PA14_08390	0.825238	0.997	0.95513	1	0.887812	0.999995
PA14_08390	2.41421	0.115908	1.25779	0.537625	1.74257	0.235274
PA14_08400	0.460253	1	1	1	0.678419	1
IG_PA14_08420	0.0907298	1	0.466702	1	0.205776	1
PA14_08420	0.699954	0.125	1.23566	0.697	0.930004	0.299746
IG_PA14_08430	32	1	0.737628	1	4.8584	1
PA14_08430	0.867964	0.912067	0.95469	0.879126	0.910295	0.978919
PA14_08440	1.23494	0.421821	0.871243	0.732942	1.03727	0.672094
IG_PA14_08450	0.926249	1	1.07927	1	0.999836	1
PA14_08450	0.914883	0.836292	0.911197	0.659444	0.913038	0.879698
IG_PA14_08460	0.756148	0.666667	1.02983	1	0.88244	0.936977
PA14_08460	1.28262	0.287641	0.911221	0.748977	1.08109	0.546151
IG_PA14_08470	1.31815	1	0.721026	1	0.974895	1
PA14_08470	0	1	0.141203	1	0	1
IG_PA14_08480	1.00349	1	0.925746	0.973	0.963836	0.999632
PA14_08480	0.890353	0.749068	1.39661	0.837516	1.11511	0.919855
PA14_08490	0.87986	0.736445	1.01886	0.945641	0.946814	0.948384
PA14_08500	0.814882	0.696571	0.718356	0.525714	0.765098	0.734073
IG_PA14_08510	1.22346	1	1.07416	1	1.14638	1
PA14_08510	0.705739	1	1.80818	0.714286	1.12965	0.954623
PA14_08520	0.703006	0.225939	0.780028	0.263099	0.740516	0.227239
PA14_08540	0.835324	0.430151	0.933802	0.899689	0.883192	0.754393
IG_PA14_08560	0.83013	0.81	0.764955	0.723333	0.796877	0.899126
PA14_08560	0.529703	0.0347396	0.479602	0.0064595	0.50403	0.00210983
IG_PA14_08620	0.981916	0.918028	0.905339	0.443685	0.94285	0.773153
PA14_08620	0.292889	0.836235	0.954339	0.727882	0.528693	0.910867
PA14_08630	0.313165	0.514667	0.347189	1	0.329738	0.856527
PA14_08640	1.2487	0.530851	1.00957	0.926253	1.12279	0.840753
IG_PA14_08680	2.39472	0.84127	0.997767	0.998413	1.54576	0.986445
PA14_08680	1.37931	0.724565	1.0019	0.925577	1.17556	0.938576
IG_PA14_08695	0	1	0	1	0	1
PA14_08695	0	1	0	1	0	1
IG_PA14_08710	0	1	0	1	0	1
PA14_08710	0	1	0	1	0	1
IG_PA14_08720	0.608675	1	0.294489	1	0.423377	1
PA14_08720	1	1	0	1	0	1
PA14_08730	3.33008	0.783147	0	1	0	0.974575
IG_PA14_08740	1.60846	1	1.5982	1	1.60332	1
PA14_08740	0.899408	1	0.836912	1	0.867597	1
IG_PA14_08750	0	1	0	1	0	1
PA14_08750	0.51302	1	1	1	0.716254	1
IG_PA14_08760	0	1	0	1	0	1
PA14_08760	0.172205	0.215434	0.379313	0.726777	0.255577	0.446895
PA14_08780	0.256035	0.551622	0.227243	0.714821	0.24121	0.761263
IG_PA14_08790	0.54494	1	6.82906	1	1.9291	1
PA14_08790	0	1	0	1	0	1
IG_PA14_08810	0	1	0	1	0	1
PA14_08810	0.435284	1	0.468133	1	0.45141	1
IG_PA14_08820	0	1	0	1	0	1
PA14_08820	1	0.340904	0.383879	0.630906	0.61958	0.545601
PA14_08830	0.917736	0.786246	0.892079	0.802042	0.904817	0.92136
IG_PA14_08840	0	1	0	1	0	1
PA14_08840	0	1	0	1	0	1
IG_PA14_08850	0	1	0	1	0	1
PA14_08850	0	1	0	1	0	1
PA14_08860	1	1	0.822815	1	0.907092	1
PA14_08870	0	1	0	1	0	1
PA14_08880	0	1	0	1	0	1
IG_PA14_08890	0	1	0	1	0	1
PA14_08890	0.45759	1	0	1	0	1
PA14_08900	0	1	1	1	0	1
PA14_08910	0	1	0	1	0	1
PA14_08920	0.444439	1	0	1	0	1
PA14_08930	0	1	0	1	0	1
PA14_08940	0	1	0.508515	1	0	1
PA14_08950	0	1	0	1	0	1
PA14_08960	0	1	0.525964	1	0	1
PA14_08970	0	1	0	1	0	1
IG_PA14_08980	0	1	0	1	0	1
PA14_08980	1	1	1	1	1	1
IG_PA14_08990	0	1	0	1	0	1
PA14_08990	0	1	1.6972	1	0	1
IG_PA14_09000	0	1	0	1	0	1
PA14_09000	0	1	0	1	0	1
PA14_09010	0.446104	1	0.823891	1	0.606252	1
PA14_09020	0	1	0	1	0	1
IG_PA14_09030	0	1	0	1	0	1
PA14_09030	0	1	0	1	0	1
PA14_09040	0.576035	0.827778	0	1	0	0.984237
PA14_09050	0	1	0.566679	0.536296	0	0.870446
PA14_09070	0	1	0	1	0	1
IG_PA14_09080	0	1	0	1	0	1
PA14_09080	0	1	1	1	0	1
PA14_09090	1	1	0	1	0	1
IG_PA14_09100	0	1	0	1	0	1
PA14_09100	0	1	0.447028	1	0	1
PA14_09115	0	1	2	0.167489	0	0.466764
PA14_09130	0	1	0.459824	1	0	1
IG_PA14_09150	1.17971	0.978	1.02304	0.94	1.09859	0.996654
PA14_09150	1.03759	0.930493	0.850568	0.94648	0.939437	0.992582
IG_PA14_09160	0.872753	1	1.12043	1	0.988867	1
PA14_09160	0.84732	0.821429	1.08046	0.896825	0.956817	0.96181
PA14_09180	0.954249	0.939417	0.874644	0.953837	0.91358	0.9944
IG_PA14_09195	0.766176	0.67	0.964845	0.993333	0.859791	0.936516
PA14_09195	0.784051	0.698476	0.657899	0.312601	0.71821	0.550595
PA14_09200	1	1	3.72189	1	1.92922	1
IG_PA14_09210	1.1823	1	0.90505	1	1.03443	1
PA14_09210	0.972219	0.801039	0.921094	0.949084	0.946311	0.968641
PA14_09220	1.71499	1	1.11207	1	1.38101	1
PA14_09230	0.816211	0.928336	0.855547	0.983147	0.835647	0.996072
PA14_09240	0.947018	0.958128	0.861336	0.668237	0.903161	0.925738
IG_PA14_09260	0.65662	1	2.37904	0.666667	1.24985	0.936977
PA14_09260	0.871768	0.828595	0.86803	0.765101	0.869897	0.922899
IG_PA14_09270	1.29495	0.686667	1.21384	0.67	1.25374	0.817255
PA14_09270	1.001	0.960778	0.981271	0.949451	0.991086	0.996029
PA14_09280	1.01294	0.848874	0.987364	0.913783	1.00007	0.972716
PA14_09290	0.983837	0.939125	0.975946	0.795019	0.979883	0.964782
PA14_09300	0.895458	0.582348	0.993277	0.963775	0.9431	0.885423
PA14_09320	0.900741	0.57374	0.986627	0.953935	0.942706	0.877196
IG_PA14_09340	0.555468	1	0.405283	1	0.47447	1
PA14_09340	0.998361	0.867169	0.971271	0.968565	0.984723	0.986441
PA14_09350	0.756512	0.908	0.848981	0.814	0.801414	0.96255
IG_PA14_09370	1.08742	0.997	1.07631	1	1.08185	0.999995
PA14_09370	0.960574	0.852634	1.09155	0.93787	1.02397	0.978439
PA14_09380	0.923246	0.907554	0.901535	0.943989	0.912326	0.989207
IG_PA14_09400	1.58962	1	0.582067	1	0.961908	1
PA14_09400	1.0309	0.665174	1.08788	0.96049	1.059	0.925129
IG_PA14_09410	0.981302	0.790286	1.02556	0.992	1.00319	0.974775
PA14_09410	1.36874	0.687814	1.20162	0.585671	1.28246	0.769102
PA14_09420	0.837932	0.674988	0.98122	0.864121	0.90675	0.897714
PA14_09440	1.0379	0.658108	0.985621	0.885062	1.01142	0.89728
PA14_09450	0.843082	0.501991	1.1708	0.82697	0.993519	0.780099
PA14_09460	1.13124	0.622811	1.06304	0.815556	1.09661	0.852012
PA14_09470	1.3658	0.660317	0.985221	1	1.16001	0.934372
PA14_09480	0.96063	0.996905	1.07449	0.814286	1.01597	0.981054
IG_PA14_09490	1.2459	0.795163	1.12606	0.975758	1.18446	0.972767
PA14_09490	1.02308	0.797794	0.917967	0.921516	0.969098	0.961351
PA14_09500	0.975925	0.817887	0.921628	0.696603	0.948388	0.890263
PA14_09520	0.901327	0.718453	0.979094	0.881743	0.939406	0.922686
PA14_09530	1.10556	0.657792	0.915025	0.709291	1.00579	0.822255
PA14_09540	0.999512	0.936508	0.859047	0.805873	0.926622	0.967101
IG_PA14_09550	1.22449	0.777532	0.989233	0.809762	1.10059	0.920905
PA14_09550	1.07511	0.719796	1.08763	0.813753	1.08135	0.899038
IG_PA14_09570	0.672145	1	1.43703	1	0.982797	1
PA14_09570	1.02206	0.827075	0.947924	0.909063	0.984295	0.966295
IG_PA14_09580	0.63953	1	0.706736	1	0.672294	1
PA14_09580	1.29506	0.807114	1.03628	0.864587	1.15847	0.948892
IG_PA14_09600	1.1396	1	1.00518	1	1.07028	1
PA14_09600	1.07938	0.852319	0.959131	0.968749	1.01748	0.983838
IG_PA14_09610	0.574972	1	1.32501	1	0.872838	1
PA14_09610	1.0334	0.892836	1.07646	0.957267	1.05471	0.988889
IG_PA14_09630	1.27931	0.786667	0.900263	0.883333	1.07318	0.947831
PA14_09630	0.904477	0.651801	0.982024	0.940403	0.942453	0.912975
IG_PA14_09660	0.449588	1	2.04237	1	0.958242	1
PA14_09660	0.968558	0.805286	1.03956	0.903131	1.00343	0.958877
IG_PA14_09680	1.15378	0.726667	1.02766	0.856667	1.08889	0.917578
PA14_09680	0.974396	0.955563	0.971871	0.867089	0.973133	0.984384
PA14_09690	1.25653	0.859307	0.940163	0.938095	1.0869	0.979855
PA14_09700	1.29087	0.403855	1.30464	0.911092	1.29774	0.735829
IG_PA14_09710	0.661366	1	0.555742	1	0.606258	1
PA14_09710	1.0539	0.896364	1.0447	0.952028	1.04929	0.988681
PA14_09730	1.12576	0.771039	1.04267	0.955245	1.08342	0.961765
IG_PA14_09740	0.678524	1	1.04848	1	0.843456	1
PA14_09740	0.967629	0.91604	0.979428	0.944001	0.97351	0.99041
IG_PA14_09750	0	1	0	1	0	1
PA14_09750	1.18285	0.773565	0.934471	0.805692	1.05135	0.91793
IG_PA14_09760	0.483107	1	1.22934	1	0.770652	1
PA14_09760	1.07932	0.933052	1.12325	0.917094	1.10107	0.989048
IG_PA14_09770	0.3971	0.767	0.728478	1	0.537846	0.970461
PA14_09770	0.989891	0.847946	1.06428	0.7526	1.02641	0.924802
PA14_09780	1.0332	0.996905	1.26052	0.522222	1.14122	0.860438
PA14_09790	1.19134	0.75342	1.17245	0.908333	1.18186	0.943917
IG_PA14_09810	0.86108	1	0.946434	1	0.902749	1
PA14_09810	1.00774	0.909266	1.13226	0.903328	1.06819	0.982999
IG_PA14_09820	0.821345	0.998	1.26052	0.822	1.01751	0.9828
PA14_09820	0.855035	0.6262	0.860163	0.545925	0.857595	0.708795
IG_PA14_09850	0.654548	1	0.680336	1	0.667317	1
PA14_09850	0.886127	0.82174	1.0856	0.861175	0.980807	0.952364
IG_PA14_09870	5.14871	0.333333	0.798637	1	2.02779	0.699537
PA14_09870	0.91946	0.979761	1.08431	0.874062	0.998487	0.989153
IG_PA14_09880	0.466683	1	0.903916	1	0.649493	1
PA14_09880	1.71145	0.648	0.936859	0.968	1.26625	0.919812
IG_PA14_09890	0.932064	0.976667	0.880946	1	0.906145	0.999726
PA14_09890	0.704123	0.589	0.724317	0.576	0.714149	0.706
IG_PA14_09900	0.995599	1	0.803785	0.793	0.894566	0.976922
PA14_09900	0.992044	0.913765	0.935423	0.590053	0.963318	0.872229
IG_PA14_09910	0.848656	0.695714	1.00954	1	0.92561	0.948131
PA14_09910	0.809222	0.907599	0.919725	0.919984	0.862706	0.985566
IG_PA14_09920	0.899578	1	1.39138	0.666667	1.11877	0.936977
PA14_09920	0.582656	0.658857	1.28199	0.914286	0.864269	0.907708
PA14_09930	0.800463	0.903377	1.17127	0.731158	0.968276	0.934452
PA14_09940	1.08482	0.701104	0.889038	0.666277	0.982065	0.822684
IG_PA14_09950	1.39154	1	0.64662	1	0.948576	1
PA14_09950	0.76975	0.634372	0.942034	0.974123	0.851546	0.915402
PA14_09960	2.35986	0.954286	0.837197	0.855159	1.40558	0.98194
PA14_09970	0.965643	0.958462	1.13636	0.685476	1.04753	0.932988
IG_PA14_09980	0.852788	0.897143	0.729208	0.991429	0.788581	0.993651
PA14_09980	0.982714	0.850061	0.963619	0.938444	0.973119	0.978006
IG_PA14_09990	2.27275	1	0.861107	1	1.39896	1
PA14_09990	0.853584	0.922	0.925593	0.941143	0.888859	0.990839
IG_PA14_10010	0	1	0	1	0	1
PA14_10010	1.22617	0.553595	0.895285	0.724909	1.04775	0.767711
PA14_10020	0.598961	0.497714	0.908243	0.836571	0.737565	0.781189
PA14_10040	0.78574	0.366971	1.1399	0.651823	0.946397	0.581365
IG_PA14_10050	1.3287	1	0.62888	0.69	0.914107	0.946034
PA14_10050	1.07669	0.800397	0.925328	0.833175	0.998144	0.937059
PA14_10070	1.35823	0.482821	1.02354	0.811868	1.17907	0.759093
PA14_10080	1.12851	0.880857	1.16996	0.948286	1.14905	0.985625
IG_PA14_10090	1.58884	1	1.03542	1	1.28262	1
PA14_10090	1.32789	0.641878	1.14488	0.948665	1.233	0.910989
PA14_10110	1.05132	0.890378	1.07205	0.961832	1.06163	0.989156
IG_PA14_10120	0.580273	1	1.35663	1	0.887252	1
PA14_10120	0.896253	0.952483	1.16948	0.53203	1.02379	0.851207
IG_PA14_10130	0.649535	1	1.19191	1	0.879878	1
PA14_10130	0.721213	0.548584	0.9032	0.823718	0.807093	0.810824
PA14_10140	0.79665	0.58573	0.961605	0.834522	0.87525	0.838687
PA14_10160	1.04573	0.937677	1.21882	0.968013	1.12896	0.995601
PA14_10170	0.863328	0.754072	0.958368	0.922293	0.909608	0.948044
IG_PA14_10180	2.84344	1	9	1	5.05875	1
PA14_10180	1.13519	0.967941	1.25685	0.60503	1.19447	0.898983
IG_PA14_10190	0.730441	1	0.96876	1	0.841203	1
PA14_10190	1.45753	0.637424	0.997697	0.945536	1.20589	0.907872
IG_PA14_10200	1.73327	0.602	1.22871	0.894	1.45935	0.871621
PA14_10200	1.03353	0.94159	1.10247	0.737015	1.06745	0.947494
PA14_10210	1.0694	0.734097	1.05218	0.697357	1.06075	0.8547
IG_PA14_10220	1.43666	0.506	0.996985	0.912571	1.1968	0.818567
PA14_10220	1.08301	0.643252	1.02142	0.93838	1.05176	0.908331
PA14_10230	0.935731	0.800635	1.02605	0.92163	0.979849	0.962179
PA14_10240	0.887134	0.933772	1.18052	0.857288	1.02337	0.978629
PA14_10250	0.955371	0.917499	1.04026	0.928903	0.996914	0.988507
PA14_10260	0.682097	0.348831	0.843916	0.661013	0.758705	0.56888
PA14_10270	0.827655	0.561283	0.989688	0.919719	0.905052	0.857558
PA14_10280	0.93012	0.963677	1.14034	0.772065	1.02988	0.964018
IG_PA14_10290	2.46385	0.377429	0.871083	0.876571	1.465	0.696792
PA14_10290	1.19069	0.775409	1.03767	0.793692	1.11155	0.914183
IG_PA14_10300	0.43205	1	1.03397	1	0.668374	1
PA14_10300	0.94807	0.896602	0.947048	0.860087	0.947559	0.971552
PA14_10320	0.906245	0.915478	0.847923	0.905944	0.876599	0.984536
IG_PA14_10330	0	1	0	1	0	1
PA14_10330	1.18597	0.715779	0.875454	0.863658	1.01895	0.915513
PA14_10340	1.05411	0.844153	1.03732	0.804342	1.04568	0.941859
PA14_10350	0.870411	0.741482	0.977441	0.946334	0.922375	0.950273
IG_PA14_10360	2.03301	1	1.70796	1	1.86341	1
PA14_10360	1.5389	0.702	1.2284	0.943	1.37491	0.935062
IG_PA14_10370	0.586886	0.797	0.924263	0.894	0.736503	0.954026
PA14_10370	0.914343	0.663666	0.93827	0.748834	0.926229	0.844468
IG_PA14_10380	1.45332	1	2.28169	1	1.82099	1
PA14_10380	0.836299	1	1.18816	0.73	0.996825	0.959739
IG_PA14_10400	0	1	0	1	0	1
PA14_10400	0	1	0	1	0	1
PA14_10410	1.09269	0.958	1.1277	0.824	1.11006	0.976077
IG_PA14_10420	0.921299	1	1.27854	1	1.08532	1
PA14_10420	0.853752	0.657616	1.06814	0.823136	0.954947	0.873544
PA14_10440	0.817916	0.715655	1.00136	0.829379	0.905003	0.903165
IG_PA14_10470	0.997515	0.949429	2.83488	0.909143	1.68162	0.990179
PA14_10470	0.865338	0.663956	0.950807	0.952191	0.907066	0.922101
IG_PA14_10480	0.89337	1	0.411729	1	0.606487	1
PA14_10480	1.15749	0.877429	0.784302	0.836286	0.952795	0.960919
PA14_10490	0.890899	0.983333	1.18375	1	1.02694	0.99986
IG_PA14_10500	5	1	0	1	0	1
PA14_10500	0.861738	0.720767	0.983576	0.78451	0.920644	0.887832
IG_PA14_10530	1.16762	0.685	0.794938	0.769	0.963424	0.864422
PA14_10530	0.849085	0.951576	0.805569	0.931244	0.827041	0.993258
IG_PA14_10540	3.37245	1	3.00069	1	3.18114	1
PA14_10540	1.05294	0.950607	0.877629	0.760548	0.961296	0.957496
IG_PA14_10550	0	1	1	1	0	1
PA14_10550	1.15941	0.854484	0.923924	0.871002	1.03499	0.964087
PA14_10560	0.979314	0.927302	0.863548	0.90254	0.919611	0.985915
IG_PA14_10570	1.13029	1	1.61121	1	1.3495	1
PA14_10570	1.09834	0.944814	1.01676	0.980569	1.05677	0.997227
PA14_10590	0.931241	0.802398	0.715005	0.801706	0.815991	0.927082
PA14_10600	1.04509	0.959555	1.03705	0.939035	1.04106	0.994935
IG_PA14_10610	1.3033	1	0.84597	1	1.05003	1
PA14_10610	0.94288	0.823143	1.0724	0.660857	1.00555	0.875178
PA14_10620	1.00679	0.611067	0.971651	0.947736	0.989062	0.895467
IG_PA14_10630	0.64198	1	1.43286	1	0.959099	1
PA14_10630	0.904695	0.963741	0.920536	0.861547	0.912581	0.984711
PA14_10640	1.0303	0.931685	0.938741	0.797102	0.983458	0.96361
PA14_10650	1.83012	0.697401	1.39516	0.674359	1.59791	0.825086
IG_PA14_10660	0	1	0	1	0	1
PA14_10660	1.1576	0.735767	1.27923	0.775647	1.2169	0.890798
IG_PA14_10670	0.455542	1	1.26896	1	0.760305	1
PA14_10670	1.31522	0.650149	1.02106	0.952465	1.15885	0.91602
IG_PA14_10680	0	1	0	1	0	1
PA14_10680	0.861318	0.783961	1.18374	0.796407	1.00974	0.918447
PA14_10700	0.959328	0.949375	1.03611	0.789801	0.996982	0.965709
IG_PA14_10710	0.789674	1	0.863212	1	0.825624	1
PA14_10710	1.34456	0.826587	1.1252	0.925	1.23	0.969819
IG_PA14_10730	1.08073	0.853333	1.09138	0.97	1.08604	0.984228
PA14_10730	0.887564	0.836537	1.02939	0.949802	0.95585	0.977279
IG_PA14_10740	1.06162	0.987143	0.915536	0.966857	0.985877	0.998945
PA14_10740	0.961268	0.698095	1.36632	0.47119	1.14603	0.694677
IG_PA14_10750	0.965098	1	14.1953	1	3.70133	1
PA14_10750	0.932528	0.815897	0.942425	0.954941	0.937463	0.973584
IG_PA14_10770	1.03828	0.86	1.35458	0.43	1.18593	0.737674
PA14_10770	0.872198	0.694145	0.961534	0.87815	0.915777	0.911305
IG_PA14_10780	0.892781	1	1.34885	0.663333	1.09737	0.935617
PA14_10780	0.67514	0.923429	1.23433	0.971429	0.912878	0.994508
PA14_10790	1.16512	0.593954	0.841743	0.545621	0.990318	0.689235
IG_PA14_10800	0.669557	1	3.77226	1	1.58926	1
PA14_10800	0.916038	0.900237	0.900599	0.838473	0.908286	0.967134
IG_PA14_10820	1.01467	0.943492	0.904544	0.994762	0.958028	0.998072
PA14_10820	1.09073	0.870256	0.991759	0.96364	1.04007	0.986214
IG_PA14_10830	1.33157	0.723333	0.721048	1	0.979862	0.95761
PA14_10830	0.993319	0.947965	0.880153	0.615162	0.935026	0.89765
IG_PA14_10840	0.612896	1	0.717639	1	0.663203	1
PA14_10840	1.02652	0.848619	0.878724	0.720361	0.949753	0.912168
IG_PA14_10850	1.09536	1	0.935287	1	1.01216	1
PA14_10850	1.22711	0.734583	1.23802	0.48587	1.23255	0.724626
IG_PA14_10870	0.920584	0.793333	0.964947	0.95	0.942504	0.966807
PA14_10870	1.08109	0.804176	1.03313	0.946808	1.05684	0.968955
IG_PA14_10890	0.138499	1	7.96294	1	1.05017	1
PA14_10890	0.742366	0.948007	0.729681	0.813683	0.735996	0.97161
PA14_10900	0.986593	0.816566	1.02671	0.961828	1.00645	0.975122
PA14_10910	0.773319	0.542368	0.912401	0.611842	0.839986	0.697898
IG_PA14_10920	1.00986	1	1.40043	1	1.18922	1
PA14_10920	1.18702	0.596587	0.991387	0.909603	1.0848	0.874372
IG_PA14_10940	1.01525	0.938286	1.16402	0.917714	1.08709	0.98987
PA14_10940	0.860289	0.727326	1.0191	0.933115	0.936333	0.94174
IG_PA14_10950	0	1	0	1	0	1
PA14_10950	1.05959	0.912857	0.744107	0.745143	0.887947	0.942331
PA14_10960	1.57703	0.318314	0.975927	0.934828	1.24059	0.658255
PA14_10970	1.23229	0.731866	0.919608	0.917884	1.06453	0.939026
IG_PA14_10980	1.58851	1	1.50269	1	1.54501	1
PA14_10980	0.802999	0.968182	1.04542	0.948439	0.916227	0.996564
PA14_10990	1.11655	0.819603	0.999473	0.956667	1.05639	0.974805
PA14_11000	0.976577	0.88768	0.989759	0.800391	0.983146	0.953336
IG_PA14_11010	0.545572	1	0.414052	1	0.475284	1
PA14_11010	1.06807	1	0.943351	0.934	1.00377	0.997772
IG_PA14_11020	1.02255	1	1.16877	0.828	1.09322	0.984278
PA14_11020	1.32521	0.762442	1.00049	0.944685	1.15146	0.956611
PA14_11030	1.03398	0.964042	0.847033	0.756181	0.935848	0.95942
PA14_11050	0.875118	0.796483	1.16915	0.728999	1.01151	0.896288
IG_PA14_11060	0.891023	0.993016	1.29926	0.700635	1.07595	0.948141
PA14_11060	1.09608	0.730152	1.21212	0.387468	1.15264	0.64012
PA14_11070	0.822161	0.692218	1.3394	0.703427	1.04938	0.837338
IG_PA14_11080	1.87919	0.706	0.998454	1	1.36977	0.951787
PA14_11080	0.869608	0.721648	0.827747	0.679233	0.84842	0.83966
PA14_11090	1.01068	0.900168	1.02979	0.958092	1.02019	0.990073
PA14_11100	0.946565	0.789232	1.00833	0.646218	0.976959	0.853417
IG_PA14_11110	1.33396	1	1.95211	1	1.61371	1
PA14_11110	0.961846	0.884491	0.902633	0.807846	0.931769	0.954706
IG_PA14_11120	1.3406	0.355012	1.24401	0.66148	1.2914	0.575078
PA14_11120	0.895172	0.848485	1.36847	0.917424	1.1068	0.973406
PA14_11130	1.32523	0.545297	1.26326	0.766247	1.29387	0.782464
IG_PA14_11140	1.34317	1	0.664426	1	0.944689	1
PA14_11140	1.1327	0.492994	0.948364	0.905404	1.03644	0.806406
IG_PA14_11150	0.884403	0.7	0.906548	0.816667	0.895407	0.891342
PA14_11150	1.59379	0.963333	2.05515	0.866667	1.80983	0.98555
PA14_11160	0.664434	0.350571	1.14629	0.627429	0.872718	0.553045
IG_PA14_11170	0	1	0	1	0	1
PA14_11170	1.16984	0.68377	1.33455	0.725821	1.24948	0.843992
PA14_11180	0.871963	0.834161	0.74023	0.913543	0.803401	0.96913
IG_PA14_11190	1.01628	1	0.910618	0.836667	0.962	0.985869
PA14_11190	1.02702	0.922518	0.994713	0.894004	1.01074	0.983656
IG_PA14_11210	0	1	2	1	0	1
PA14_11210	0.957937	0.853149	0.951017	0.68783	0.95447	0.899618
PA14_11230	0.965283	0.899524	0.952021	0.993333	0.958629	0.994119
IG_PA14_11240	5.0898	0.486667	1.1477	0.946667	2.41694	0.817755
PA14_11240	0.849134	0.891354	0.981019	0.577086	0.912697	0.856342
IG_PA14_11250	1.49953	0.666667	0.8283	0.74	1.11448	0.841908
PA14_11250	0.706973	0.315328	0.669765	0.547127	0.688118	0.475687
PA14_11260	0.132142	0.655882	6.15644	1	0.901954	0.932516
IG_PA14_11270	1.08916	0.663492	0.857007	0.740714	0.966135	0.840579
PA14_11270	0.822557	0.802972	0.951285	0.991632	0.884583	0.97767
IG_PA14_11280	0.642461	1	1.31215	1	0.918153	1
PA14_11280	0.875841	0.830397	0.8458	0.598968	0.860689	0.844752
IG_PA14_11290	0.971034	1	0.981578	1	0.976292	1
PA14_11290	1.13796	0.806664	0.997467	0.965071	1.0654	0.973423
PA14_11310	0.992604	0.783677	1.13649	0.46359	1.06211	0.731156
IG_PA14_11320	2.00524	1	1.06997	1	1.46477	1
PA14_11320	1.06544	0.908268	0.973737	0.834459	1.01855	0.967996
IG_PA14_11330	0.42629	1	2.94838	1	1.1211	1
PA14_11330	1.24902	0.873143	0.861465	0.857143	1.0373	0.965302
PA14_11340	0.980736	0.945403	0.934717	0.777803	0.95745	0.961399
IG_PA14_11350	1.0835	1	0.904723	1	0.990084	1
PA14_11350	0.52586	0.49526	0.539136	0.412316	0.532456	0.528609
PA14_11370	0.903358	0.896984	1.19634	0.669841	1.03958	0.906922
IG_PA14_11380	0.919598	0.99	1.85506	0.856667	1.3061	0.98783
PA14_11380	1.16802	0.997143	0.870508	0.912571	1.00835	0.995819
PA14_11400	1.94175	0.582955	2.03879	0.327857	1.98968	0.507405
IG_PA14_11410	0.972492	0.967429	0.945909	0.965429	0.959108	0.997771
PA14_11410	0	1	0	1	0	1
IG_PA14_11420	2.50791	1	0.428018	1	1.03606	1
PA14_11420	0.737365	0.938494	0.865911	0.76595	0.799057	0.956141
IG_PA14_11430	0.831378	1	1.13779	1	0.972592	1
PA14_11430	0.939847	0.875	0.716752	1	0.820754	0.99184
PA14_11450	0.499703	1	1	1	0.706897	1
IG_PA14_11460	0.166363	1	0.696547	1	0.340411	1
PA14_11460	2	0.470588	0.975603	0.813647	1.39686	0.75047
PA14_11470	1.02148	0.880476	1.14084	0.70754	1.07951	0.917796
PA14_11480	0.994965	0.893439	0.910745	0.857049	0.951924	0.970121
PA14_11490	1.24209	0.859481	1.06584	0.738268	1.1506	0.923158
IG_PA14_11510	7.67847	0.346667	26.1441	0.333333	14.1685	0.364925
PA14_11510	3.42304	1	0.912965	1	1.7678	1
PA14_11520	0.788084	0.972571	1.74666	0.861429	1.17325	0.986071
PA14_11530	0.962487	0.816188	1.11018	0.892612	1.0337	0.959278
IG_PA14_11550	0	1	0	1	0	1
PA14_11550	11.6083	0.787826	0.83333	0.826037	3.11023	0.930342
IG_PA14_11560	1.05974	1	0.6309	1	0.817672	1
PA14_11560	0.783468	0.671308	0.0224766	0.0823529	0.132702	0.215347
PA14_11570	1.18956	0.723333	1.3853	0.69	1.28371	0.845949
IG_PA14_11580	1.22141	0.77	0.818771	0.856667	1.00003	0.934088
PA14_11580	1.00166	0.848055	1.01173	0.948807	1.00668	0.979537
IG_PA14_11590	1.60222	0.996667	1.05993	0.813333	1.30317	0.980815
PA14_11590	1.12009	0.637609	1.08412	0.899632	1.10196	0.892427
PA14_11600	0.91168	0.899251	0.865227	0.440346	0.88815	0.762814
PA14_11610	1.01858	0.949829	0.95283	0.967891	0.985159	0.996655
PA14_11620	0.846918	0.616119	1.14612	0.773108	0.985227	0.829595
IG_PA14_11630	1.23667	0.877429	0.810157	0.881429	1.00095	0.97213
PA14_11630	0.916767	0.716825	1.01862	0.95295	0.966352	0.943438
PA14_11650	1.40572	0.335289	1.03404	0.918756	1.20564	0.670775
IG_PA14_11660	1.37058	0.613333	0.92466	0.856667	1.12575	0.863559
PA14_11660	1.2579	0.811888	1.02264	0.795251	1.13419	0.928122
IG_PA14_11670	0.57885	0.734	0.729132	0.81	0.64966	0.903681
PA14_11670	1.31573	0.881	0.930636	0.994	1.10655	0.991935
IG_PA14_11680	1.3253	0.666667	0.518221	0.333333	0.828732	0.556462
PA14_11680	0.907464	0.958357	1.11647	0.916107	1.00656	0.99223
IG_PA14_11690	0	1	0	1	0	1
PA14_11690	0	1	0.845192	1	0	1
IG_PA14_11700	4.36245	1	0.651457	1	1.68581	1
PA14_11700	1.17217	0.634073	1.0663	0.926895	1.11798	0.900095
PA14_11720	0.985924	0.889726	0.993494	0.789796	0.989702	0.950631
IG_PA14_11730	0.377577	0.416667	0.623027	0.696667	0.485016	0.649327
PA14_11730	1.03107	0.664749	0.941546	0.887837	0.985294	0.901403
PA14_11740	1.01168	0.906451	1.08333	0.851515	1.04689	0.971734
IG_PA14_11750	0.714101	1	0.869094	1	0.787795	1
PA14_11750	1.09941	0.91254	1.02161	0.906508	1.0598	0.984132
IG_PA14_11760	0.900172	1	2.49762	1	1.49943	1
PA14_11760	0.990396	0.936839	1.06908	0.853585	1.02899	0.978442
PA14_11770	1.02761	0.754718	1.19283	0.482047	1.10714	0.731667
IG_PA14_11790	0	1	0	1	0	1
PA14_11790	1.29748	0.536325	1.01401	0.970892	1.14702	0.860508
IG_PA14_11810	1.68305	0.7	0.975288	0.898	1.28119	0.920434
PA14_11810	0.866592	0.651929	1.02604	0.939221	0.942953	0.912656
IG_PA14_11830	1.10993	0.97	0.868744	1	0.98196	0.999545
PA14_11830	0.978176	0.851037	0.965842	0.905365	0.97199	0.971381
IG_PA14_11845	1.19101	0.77	0.767823	0.65	0.956286	0.84692
PA14_11845	0.7885	0.624688	0.893274	0.663441	0.839253	0.779494
PA14_11860	1.26973	0.795455	1.03392	0.598788	1.14578	0.829582
PA14_11880	1.79789	0.657	1.73458	0.596	1.76595	0.758704
PA14_11890	0.93253	0.955606	0.895627	0.912576	0.913892	0.991443
IG_PA14_11900	0	1	0	1	0	1
PA14_11900	0.798068	0.898142	0.864008	0.799998	0.830384	0.956032
IG_PA14_11910	1.32488	0.74	1.12956	0.736667	1.22333	0.875879
PA14_11910	1.40117	0.606429	1.0434	0.909444	1.20913	0.879713
IG_PA14_11920	1.28088	1	0.602204	1	0.878265	1
PA14_11920	1.02305	0.943429	1.08344	0.855714	1.05281	0.980112
PA14_11930	1.07643	0.762343	0.947344	0.851282	1.00983	0.929564
IG_PA14_11940	0.169893	1	1	1	0.41218	1
PA14_11940	1.44494	0.897063	1.1273	0.844603	1.27628	0.967927
IG_PA14_11960	0.850639	1	0.707933	1	0.776013	1
PA14_11960	0.645989	0.328507	0.828651	0.931073	0.731642	0.668195
PA14_11970	1.23238	0.714883	0.932254	0.809114	1.07186	0.89508
IG_PA14_11980	0.912915	1	1.38515	1	1.12451	1
PA14_11980	1.15003	0.664204	1.01434	0.771167	1.08005	0.85489
PA14_11990	0.748819	0.388511	0.972414	0.88934	0.853324	0.712704
IG_PA14_12010	1.31096	1	1.12085	0.97	1.21218	0.999545
PA14_12010	0.449082	0.785448	0.823519	0.753736	0.608135	0.902366
PA14_12020	0.37501	0.502165	0.464045	0.579524	0.417159	0.65024
IG_PA14_12030	0.0635675	1	0.276051	1	0.132468	1
PA14_12030	0.826871	1	0.528104	0.7	0.660813	0.949672
PA14_12050	1.16945	0.903492	1.29536	0.88254	1.23079	0.977923
PA14_12060	0.753846	0.770378	0.638614	0.653972	0.693842	0.849197
PA14_12070	2.02816	0.658664	1.12591	0.626533	1.51114	0.777931
PA14_12080	0.948564	0.926898	1.01004	0.92903	0.978819	0.989875
PA14_12090	0.965138	0.950557	0.994943	0.719602	0.979927	0.94379
IG_PA14_12100	0.608579	1	0.780241	1	0.689085	1
PA14_12100	0.989687	0.662191	1.00496	0.8961	0.997293	0.903082
PA14_12110	1.11685	0.94	3.72723	0.7	2.04028	0.933406
PA14_12120	0.418159	0.677168	0.30955	1	0.359779	0.941152
PA14_12130	1.90104	1	0.951814	0.862352	1.34515	0.990059
IG_PA14_12140	5.27097	1	0	1	0	1
PA14_12140	1.25084	0.707644	1.21104	0.643506	1.23078	0.813587
IG_PA14_12150	0.761846	1	1.39676	1	1.03156	1
PA14_12150	0.981093	0.941166	1.12004	0.682392	1.04827	0.926621
IG_PA14_12160	0.995522	0.836667	0.744268	0.666667	0.860776	0.883405
PA14_12160	1.02547	0.809533	1.0498	0.91653	1.03756	0.963406
IG_PA14_12170	0.99475	1	0.859328	0.988	0.924563	0.999928
PA14_12170	0.906946	0.98	0.762182	0.88	0.831419	0.990066
IG_PA14_12180	0.715542	1	1.18934	1	0.922507	1
PA14_12180	11.7381	0.336667	0.336087	0.34	1.98621	0.36257
PA14_12200	1.22373	0.328867	2.19699	0.80955	1.63967	0.618563
PA14_12210	1	1	0	1	0	1
IG_PA14_12230	0	1	0	1	0	1
PA14_12230	0.368449	0.530915	2.26669	0.212036	0.913872	0.35845
IG_PA14_12260	0.820684	0.666667	1.01218	0.913333	0.911417	0.910971
PA14_12260	1.02047	0.726857	0.906759	0.918571	0.961936	0.937383
IG_PA14_12270	0.224953	1	1.43829	1	0.568813	1
PA14_12270	0.862029	0.918656	1.01728	0.802239	0.936441	0.961903
PA14_12280	0.487001	0.849399	0.210366	0.80814	0.320075	0.944701
IG_PA14_12300	1.23912	1	0.848116	1	1.02514	1
PA14_12300	1.06612	0.949593	1.16531	0.780646	1.11461	0.963207
PA14_12310	0.772485	0.827778	0.492111	1	0.616562	0.984237
PA14_12330	0.640848	0.454617	0.768202	0.709393	0.701641	0.68746
IG_PA14_12350	0	1	0	1	0	1
PA14_12350	1.06546	0.729837	1.06979	0.922547	1.06762	0.939637
IG_PA14_12360	1.63508	1	0.931003	1	1.2338	1
PA14_12360	1.31758	1	1.02086	0.735	1.15977	0.961295
IG_PA14_12370	1.40289	1	1.1195	1	1.25321	1
PA14_12370	0.675482	0.261746	0.849848	0.690238	0.757665	0.489806
IG_PA14_12390	1.03474	0.956667	0.788898	1	0.903497	0.999047
PA14_12390	1.25488	0.793557	1.18541	0.826526	1.21965	0.932522
PA14_12400	0.915462	0.91042	1.96852	0.61965	1.34243	0.887085
PA14_12410	0.535388	0.945436	0.294031	0.424	0.396763	0.767308
IG_PA14_12440	0.961333	0.957969	1.00081	0.763097	0.980874	0.96006
PA14_12440	1.04118	0.957098	1.26232	0.91035	1.14643	0.991337
PA14_12450	0.868224	0.511319	0.990019	0.923119	0.927124	0.826373
PA14_12470	0.805477	0.782698	1.09858	0.962381	0.940681	0.966691
PA14_12490	0.884634	0.791288	1.0181	0.811892	0.949022	0.926708
IG_PA14_12530	1.18096	0.946824	0.99273	0.638077	1.08276	0.908599
PA14_12530	1.11923	0.846709	0.832162	0.64551	0.96508	0.876743
IG_PA14_12540	6.29405	1	1.10442	1	2.63653	1
PA14_12540	0.905239	0.881472	1.0192	0.648485	0.960532	0.891317
PA14_12550	0.713436	0.459143	1.18544	0.794	0.919638	0.732424
IG_PA14_12560	1.3389	1	1.89262	1	1.59186	1
PA14_12560	1.62982	0.483333	0.859176	0.81	1.18334	0.758637
IG_PA14_12570	0.947925	0.993333	1.02989	0.993333	0.988058	0.999911
PA14_12570	0.952937	0.949921	1.26083	0.671984	1.09613	0.924877
IG_PA14_12590	1.49039	0.855714	0.813592	0.894857	1.10117	0.970126
PA14_12590	1.01496	0.941587	0.807428	0.665725	0.905266	0.919613
PA14_12610	1.42083	0.642591	0.985766	0.919448	1.18347	0.90174
IG_PA14_12620	1.16801	1	0.403652	1	0.686636	1
PA14_12620	0.858465	0.93627	1.02919	0.924206	0.93996	0.990492
IG_PA14_12630	0.964192	1	1.03972	1	1.00124	1
PA14_12630	1.01545	0.707767	1.11696	0.851578	1.065	0.907878
PA14_12640	1.13242	0.818	1.15822	0.851143	1.14525	0.948319
IG_PA14_12650	1.1519	1	0.647544	1	0.86366	1
PA14_12650	0.830013	0.514138	0.731564	0.26764	0.779235	0.410524
IG_PA14_12670	0.0524235	1	0.112909	1	0.0769356	1
PA14_12670	0.804244	0.531914	0.717487	0.483091	0.759628	0.60613
IG_PA14_12680	1.02514	1	0.772282	1	0.889774	1
PA14_12680	0.924486	0.870295	0.911732	0.808522	0.918087	0.950966
PA14_12690	0.967283	0.724127	1.07791	1	1.0211	0.957867
PA14_12700	1.35013	0.52683	1.05156	0.948561	1.19153	0.846386
IG_PA14_12710	0.727383	1	0.98391	1	0.845978	1
PA14_12710	0.863279	0.69525	0.94359	0.898431	0.902542	0.91858
IG_PA14_12730	0.866991	1	0.929175	1	0.897545	1
PA14_12730	0.878357	0.831407	0.928926	0.979935	0.903287	0.981666
IG_PA14_12740	0.991484	1	0.816803	0.753333	0.899915	0.966713
PA14_12740	1.40686	0.569848	0.913748	0.850368	1.13381	0.835646
IG_PA14_12750	0.573294	1	1.24578	1	0.845103	1
PA14_12750	1.11436	0.967063	0.997759	0.849841	1.05445	0.983095
IG_PA14_12760	1.50163	1	1.26097	1	1.37604	1
PA14_12760	1.0591	0.908024	1.141	0.929318	1.09928	0.987118
PA14_12770	0.934323	0.967743	0.774198	0.55885	0.850501	0.873247
IG_PA14_12780	1.10899	0.952	0.891425	0.819143	0.994273	0.973756
PA14_12780	0.943875	0.945974	1.19116	0.88487	1.06033	0.98594
IG_PA14_12810	0.869886	0.991	1.21227	1	1.02691	0.999959
PA14_12810	1.04715	0.876182	1.04064	0.959741	1.04389	0.986615
IG_PA14_12820	1.04	1	1.11406	1	1.07639	1
PA14_12820	1.2419	0.299778	1.00211	0.955334	1.11558	0.64449
IG_PA14_12840	0.313175	0.826667	0.425009	1	0.364831	0.984026
PA14_12840	0.951736	0.755065	0.862212	0.536732	0.905869	0.771308
PA14_12850	0.921994	0.908723	1.05405	0.817338	0.985815	0.963636
PA14_12860	1.19425	0.76901	0.84777	0.806228	1.0062	0.916381
PA14_12870	1.17655	0.500155	0.89304	0.682523	1.02504	0.708267
PA14_12890	0.79386	0.511732	0.827026	0.437835	0.810273	0.55921
IG_PA14_12900	0	1	0	1	0	1
PA14_12900	0.572293	0.729	1.07045	0.919	0.782694	0.9383
IG_PA14_12910	1.22791	0.811429	0.985838	0.967429	1.10024	0.975026
PA14_12910	0.794187	0.666667	1.20826	0.673333	0.979585	0.80844
IG_PA14_12920	1.02257	0.836667	1.0954	0.976667	1.05836	0.982158
PA14_12920	0.962467	0.914246	0.807173	0.930197	0.881407	0.988211
PA14_12940	1.13066	0.766241	0.777047	0.359857	0.937323	0.630971
PA14_12960	1.06948	0.86519	1.19453	0.427879	1.13028	0.738069
IG_PA14_12970	1.10301	1	1.05044	1	1.07641	1
PA14_12970	1.14434	0.724538	1.01089	0.79195	1.07555	0.89253
IG_PA14_12980	2.46338	1	1.01496	1	1.58122	1
PA14_12980	0.994441	0.958427	0.90699	0.846783	0.949709	0.981015
IG_PA14_12990	1.15134	1	2.02443	1	1.5267	1
PA14_12990	1.015	0.960949	1.06849	0.833617	1.0414	0.978752
IG_PA14_13000	0.820507	0.783333	1.25685	1	1.01551	0.974621
PA14_13000	1.17304	0.7275	0.931451	0.856815	1.04529	0.917967
IG_PA14_13010	1.12857	1	1.16141	0.676667	1.14487	0.940957
PA14_13010	1.05944	0.628427	0.910341	0.918448	0.982066	0.894397
IG_PA14_13030	1.58003	0.613429	1.02292	0.971429	1.27132	0.904388
PA14_13030	1.13967	0.726004	1.04626	0.872797	1.09197	0.92276
PA14_13040	1.12967	0.772643	0.883683	0.890248	0.999135	0.945231
PA14_13050	0.75666	0.7	1.12095	0.826667	0.920968	0.895214
IG_PA14_13060	1.55356	0.666667	0.915493	0.763333	1.19259	0.852656
PA14_13060	0.849953	0.700559	1.06117	0.864104	0.949706	0.909208
IG_PA14_13070	0	1	0	1	0	1
PA14_13070	1.0227	0.823961	1.05781	0.910581	1.0401	0.965843
IG_PA14_13090	1.43375	1	1.86981	1	1.63733	1
PA14_13090	1.02553	0.753606	0.990774	0.980695	1.008	0.962533
IG_PA14_13110	0.302221	1	1.01274	1	0.553236	1
PA14_13110	1.33233	0.769961	0.969595	0.925345	1.13658	0.954013
IG_PA14_13130	2.10823	0.666667	1.20808	1	1.5959	0.936977
PA14_13130	0.908829	0.938889	0.817349	0.515835	0.861876	0.835451
IG_PA14_13140	0.458144	1	0.940528	1	0.656428	1
PA14_13140	0.973104	0.85856	0.841803	0.681382	0.905076	0.898648
IG_PA14_13150	1.29736	0.7	1.17794	0.86	1.23621	0.907514
PA14_13150	1.1122	0.908569	0.945892	0.829042	1.02568	0.966687
IG_PA14_13170	0.801886	1	0.977009	1	0.885127	1
PA14_13170	0.699785	0.0974998	0.914955	0.0500234	0.80017	0.0308398
IG_PA14_13190	1.02549	0.979683	1.20311	0.919603	1.11076	0.994921
PA14_13190	1.10942	0.849179	1.15316	0.813814	1.13108	0.946432
IG_PA14_13200	1.12645	1	0.821597	1	0.962024	1
PA14_13200	1.3087	0.745956	0.984137	0.958536	1.13488	0.954872
PA14_13210	0.821089	0.953333	1.20202	0.86	0.993459	0.982703
IG_PA14_13220	0.808003	0.393333	0.892226	0.636667	0.849071	0.597159
PA14_13220	1.00922	0.897429	1.14858	0.859143	1.07665	0.971517
IG_PA14_13230	1.51836	0.826667	0.924131	0.813333	1.18455	0.939259
PA14_13230	0.682637	0.90619	1.19411	0.949524	0.902854	0.989775
PA14_13240	1.1769	0.701	0.848657	0.784	0.999393	0.878561
PA14_13250	1.27974	0.523714	1.09791	0.812571	1.18535	0.789133
IG_PA14_13260	1.38395	1	0.929071	1	1.13392	1
PA14_13260	1.04937	0.82381	0.889018	0.881385	0.965873	0.958499
PA14_13280	0.922094	0.887988	1.31663	0.520806	1.10184	0.819114
IG_PA14_13290	0.423687	1	0.863655	1	0.604912	1
PA14_13290	0.946873	0.910427	0.981971	0.926381	0.964262	0.987043
PA14_13300	1.08802	0.915439	0.720296	0.897013	0.885266	0.982959
PA14_13320	1.16204	0.964921	0.869209	0.82873	1.00502	0.978439
IG_PA14_13330	1.2437	0.956	1.59959	0.8	1.41047	0.969874
PA14_13330	1.03489	0.961768	0.93295	0.850036	0.982599	0.982238
IG_PA14_13340	0.608053	1	1.22241	1	0.862143	1
PA14_13340	1.13362	0.750672	1.04951	0.928109	1.09076	0.948489
IG_PA14_13350	10.5682	0.415	3.32206	0.7	5.92521	0.649602
PA14_13350	0.842924	0.460763	1.00197	0.90148	0.919013	0.780307
PA14_13360	1.0698	0.968524	1.02933	0.913128	1.04937	0.993043
PA14_13370	0.720134	0.921714	0.801637	0.724857	0.759794	0.937561
PA14_13380	0.661636	0.617619	1.1404	0.998968	0.868636	0.914932
PA14_13390	1.42916	0.864857	1.12365	0.925714	1.26723	0.978651
IG_PA14_13410	1.25037	0.905143	1.05607	0.924571	1.14912	0.985905
PA14_13410	1.10608	0.684212	0.988161	0.930671	1.04546	0.924177
IG_PA14_13420	1.65033	1	0.593287	1	0.989505	1
PA14_13420	0.932417	0.920079	0.851245	0.587698	0.890907	0.873189
IG_PA14_13430	1.0793	1	1.18146	1	1.12922	1
PA14_13430	1.06151	0.893716	1.03039	0.932723	1.04584	0.985315
IG_PA14_13450	9.04351	1	11.1309	1	10.0331	1
PA14_13450	0.831233	0.921144	0.883016	0.879393	0.856733	0.980694
PA14_13460	1.81443	0.466032	1.12301	0.90246	1.42745	0.784849
IG_PA14_13470	2.82884	1	0.97432	1	1.66018	1
PA14_13470	0.977045	0.878452	1.13562	0.614685	1.05335	0.872723
IG_PA14_13490	0	1	0	1	0	1
PA14_13490	1.051	0.930613	1.08408	0.722772	1.06741	0.939364
PA14_13500	0.689043	0.403069	1.29623	0.720531	0.945072	0.649508
IG_PA14_13510	0.719188	1	0.101039	1	0.269567	1
PA14_13510	1.19839	0.867904	0.928516	0.932066	1.05486	0.980461
IG_PA14_13520	0.655918	0.712	1.05046	0.997	0.83007	0.953122
PA14_13520	0.990568	0.901011	0.942724	0.904107	0.96635	0.981642
PA14_13530	0.922249	0.812907	0.94094	0.807173	0.931548	0.932632
IG_PA14_13560	1.17123	0.953333	0.987424	0.97	1.07541	0.997094
PA14_13560	0.855924	0.74014	0.995417	0.923077	0.923039	0.943479
IG_PA14_13580	1.11086	1	0.843943	1	0.968245	1
PA14_13580	0.958971	0.964344	0.948339	0.913347	0.95364	0.992593
PA14_13590	1.0941	0.928094	1.00216	0.956772	1.04712	0.993477
PA14_13600	0.847416	0.683255	1.13519	0.714086	0.980805	0.838041
PA14_13610	0.639903	0.857523	1.27866	0.82134	0.904554	0.951199
IG_PA14_13620	0.986946	0.904444	1.39849	0.810952	1.17483	0.96082
PA14_13620	1.14814	0.904118	1.07026	0.93946	1.10852	0.988041
IG_PA14_13630	0.748357	1	1.01496	1	0.871522	1
PA14_13630	0.963441	1	0.94867	0.943333	0.956027	0.998363
IG_PA14_13650	1.05724	1	0.722243	1	0.873833	1
PA14_13650	1.00946	0.70333	0.969691	0.671838	0.989378	0.826759
IG_PA14_13660	0.436204	1	0.80859	1	0.593894	1
PA14_13660	0.835238	0.748074	1.15539	0.910043	0.982358	0.942551
IG_PA14_13670	0.734386	1	13.8538	1	3.18968	1
PA14_13670	1.30184	0.833714	1.21116	0.949429	1.25568	0.976585
PA14_13680	0.819664	0.784626	1.10858	0.935467	0.95324	0.960984
PA14_13690	1.05924	0.903221	0.903502	0.689431	0.978277	0.917671
PA14_13710	1.25872	0.470952	0.977861	0.851905	1.10944	0.76762
IG_PA14_13720	0.647231	1	1.45883	1	0.9717	1
PA14_13720	1.22351	0.778	0.760933	0.399429	0.964887	0.673951
IG_PA14_13730	0.149438	1	1.96443	1	0.541812	1
PA14_13730	1.30199	0.598415	1.77715	0.744318	1.52113	0.805641
PA14_13740	0.958371	0.872092	0.834022	0.684992	0.894037	0.905149
IG_PA14_13750	0	1	0.170693	1	0	1
PA14_13750	0.801266	0.539509	0.813214	0.786842	0.807218	0.788237
PA14_13770	1.01695	0.905865	1.08152	0.93933	1.04874	0.988288
IG_PA14_13780	0.874344	1	0.909917	1	0.891953	1
PA14_13780	1.03438	0.939448	1.04867	0.742728	1.0415	0.948868
PA14_13800	1.05303	0.929141	0.789019	0.482793	0.911517	0.808194
IG_PA14_13810	0.66254	1	0.932484	1	0.786007	1
PA14_13810	0.998773	0.945892	1.02071	0.935425	1.00968	0.993095
PA14_13830	1.19718	0.323974	1.15609	0.827354	1.17646	0.620949
PA14_13840	1.25651	0.978749	0.819006	0.965638	1.01444	0.998466
PA14_13850	1.09162	0.911062	1.30749	0.831174	1.19469	0.967812
PA14_13860	0.939217	1	0.597411	1	0.749066	1
IG_PA14_13870	1.54076	1	1.13209	1	1.32071	1
PA14_13870	1.00275	0.951143	1.20545	0.887143	1.09944	0.987111
PA14_13880	0.715121	1	0.772967	1	0.743481	1
IG_PA14_13890	0.679108	1	1.56216	1	1.02999	1
PA14_13890	1.09028	0.668828	1.13948	0.973396	1.11461	0.930454
IG_PA14_13920	1.05486	0.942604	1.26694	0.689785	1.15605	0.930092
PA14_13920	30	1	3.13509	1	9.69808	1
IG_PA14_13940	1.20979	0.968247	0.767927	0.986753	0.963864	0.998991
PA14_13940	1.2494	0.484026	1.14107	0.526439	1.19401	0.603196
PA14_13950	0	1	0.0735984	1	0	1
PA14_13960	1.54027	1	1.2718	1	1.39961	1
PA14_13970	1.26555	0.7	0.637177	0.449	0.897984	0.678073
IG_PA14_13990	1.25017	0.897857	1.11085	0.982063	1.17845	0.992716
PA14_13990	0.896219	0.894157	0.965684	0.789916	0.930304	0.951894
IG_PA14_14000	0	1	0	1	0	1
PA14_14000	1.00771	0.952294	1.15607	0.600736	1.07934	0.891572
IG_PA14_14010	0.731414	1	1.33174	1	0.986943	1
PA14_14010	1.10031	0.847155	1.07575	0.968078	1.08796	0.982752
PA14_14020	0.949935	0.785973	1.2199	0.643517	1.07649	0.850551
IG_PA14_14040	3.31726	0.646667	1.21531	0.833333	2.00786	0.872055
PA14_14040	0.976825	0.938062	1.01489	0.883349	0.995676	0.984398
IG_PA14_14060	1.02543	1	0.981624	1	1.00329	1
PA14_14060	0.976628	0.814119	0.966802	0.95519	0.971703	0.97321
PA14_14080	1.03764	0.916136	0.99988	0.859668	1.01858	0.975645
IG_PA14_14100	1.13795	0.699	0.981934	1	1.05707	0.949315
PA14_14100	1.06404	0.919302	0.98333	0.975008	1.02289	0.99443
IG_PA14_14110	1.21317	1	1.03718	1	1.12173	1
PA14_14110	1.11629	0.904476	1.11817	0.833963	1.11723	0.966986
IG_PA14_14130	1.14552	1	1.2302	1	1.18711	1
PA14_14130	0.573188	0.780079	1.37938	0.563016	0.889182	0.800572
PA14_14140	0.971905	0.790122	1.0514	0.929464	1.01087	0.961107
PA14_14150	0.942119	0.934	1.23522	0.823	1.07876	0.970905
IG_PA14_14160	1.90314	1	3.2957	1	2.50443	1
PA14_14160	1.18797	0.683916	1.04327	0.959138	1.11327	0.932553
IG_PA14_14170	1.32942	1	0.651287	1	0.930502	1
PA14_14170	0.891372	0.815457	1.24642	0.557951	1.05405	0.813282
PA14_14200	1.01344	0.657361	1.16153	0.81692	1.08497	0.870891
IG_PA14_14210	1.05115	1	0.701117	1	0.858475	1
PA14_14210	0.934982	0.950294	1.11232	0.79742	1.0198	0.96796
PA14_14220	1.00909	0.864868	1.02305	0.87624	1.01604	0.967974
IG_PA14_14230	0.986752	1	1.2684	1	1.11875	1
PA14_14230	0.989018	0.965136	1.00944	0.849709	0.999179	0.982747
PA14_14250	1.00773	0.718254	1.41634	0.902778	1.19469	0.929328
IG_PA14_14270	0.594386	1	0.641788	1	0.617632	1
PA14_14270	1.15389	0.983117	1.16042	0.545455	1.15715	0.870414
PA14_14280	1.02726	0.916869	0.999805	0.913882	1.01344	0.98609
IG_PA14_14290	0.359506	0.39	1.17713	0.996667	0.650526	0.756001
PA14_14290	0.969779	0.982684	0.738401	0.460887	0.846219	0.81164
IG_PA14_14300	0.9102	1	1.16353	1	1.0291	1
PA14_14300	0.866038	0.873685	1.17694	0.767459	1.00959	0.938527
PA14_14310	1.06877	1	0.978761	0.99	1.02278	0.99995
IG_PA14_14320	1.62352	1	0.268008	1	0.659634	1
PA14_14320	0.783396	0.690368	1.22694	0.704957	0.980399	0.837162
IG_PA14_14330	2.05884	0.5	1.89574	0.503	1.97561	0.598649
PA14_14330	0.973102	0.925	0.759567	0.622	0.859731	0.89339
IG_PA14_14340	0.95053	0.816667	0.943164	1	0.94684	0.982061
PA14_14340	1.09661	0.862852	0.982342	0.960893	1.03791	0.984487
IG_PA14_14360	1.01843	1	1.00831	1	1.01336	1
PA14_14360	1.00386	0.933759	1.09843	0.734811	1.05008	0.944589
IG_PA14_14370	1.67995	0.666667	1.35664	0.67	1.50967	0.806654
PA14_14370	0.971191	0.77747	1.2433	0.758796	1.09886	0.901272
PA14_14380	0.928387	0.928108	0.802448	0.70207	0.863123	0.930695
PA14_14390	0.822189	0.849159	0.972965	0.951313	0.894406	0.980221
IG_PA14_14400	1.23423	1	1.53699	1	1.37731	1
PA14_14400	1.43997	0.666667	2.20086	0.69	1.78022	0.817203
IG_PA14_14420	0.97964	1	1.1293	1	1.05181	1
PA14_14420	0.839866	0.844	1.00503	0.979143	0.918744	0.983974
IG_PA14_14430	1.26236	0.568237	0.938604	0.861455	1.08851	0.839192
PA14_14430	1.33305	0.279714	1.10001	0.84	1.21094	0.575262
PA14_14440	1.21687	0.697581	0.544909	0.340252	0.814301	0.578716
IG_PA14_14450	0.75755	1	0.593274	0.513333	0.670399	0.855639
PA14_14450	0.953898	0.828	1.23697	0.802	1.08625	0.935913
PA14_14460	0.973242	0.652857	0.846196	0.641825	0.907498	0.783499
PA14_14470	0.989932	0.865052	0.841129	0.895567	0.912502	0.972468
IG_PA14_14480	0.820943	0.914571	0.744509	0.51	0.781792	0.822153
PA14_14480	0.942155	0.890466	1.14118	0.946258	1.0369	0.986908
IG_PA14_14490	0.578129	1	1.36948	1	0.889795	1
PA14_14490	1.28766	0.483174	0.924198	0.911193	1.09089	0.801449
IG_PA14_14500	0.878381	1	1.03432	0.946667	0.953167	0.998552
PA14_14500	0	1	11	0.167064	0	0.466005
PA14_14510	0.489785	0.637111	1.09698	0.61489	0.732996	0.758874
IG_PA14_14520	0.854635	1	1.59171	1	1.16633	1
PA14_14520	1.36817	0.688095	1.07165	0.920635	1.21087	0.922683
IG_PA14_14530	1.11798	1	0.862353	1	0.981884	1
PA14_14530	1.01415	0.811081	0.991987	0.683889	1.00301	0.881594
IG_PA14_14540	0.703502	0.966667	0.861848	0.7	0.77866	0.940957
PA14_14540	0.882812	1	1.17552	0.526667	1.01871	0.864359
PA14_14550	0.914914	0.888	0.940342	0.832	0.92754	0.96246
PA14_14560	1.745	1	1.72424	1	1.73459	1
IG_PA14_14590	1.84366	0.8	1.8946	0.692	1.86895	0.880951
PA14_14590	0.881147	0.931466	0.976165	0.954519	0.92744	0.99361
PA14_14600	1.03292	0.877273	1.02453	0.943595	1.02872	0.984239
PA14_14610	0.950762	0.905143	1.24073	0.972	1.08611	0.992468
PA14_14630	0.342473	0.189306	3.67351	0.323856	1.12164	0.23247
PA14_14650	0.644229	0.838529	0.461399	0.835882	0.545203	0.949997
IG_PA14_14660	1.53355	0.456667	1.13952	0.643333	1.32194	0.653649
PA14_14660	0.966385	0.951667	0.860035	0.722922	0.91166	0.945282
IG_PA14_14680	1.47722	1	0.470941	1	0.834078	1
PA14_14680	0.0359774	0.150974	0.0248111	0.0769231	0.0298771	0.0633581
IG_PA14_14690	1.11407	1	1.28088	1	1.19456	1
PA14_14690	0.809847	0.714204	0.987002	0.704696	0.894047	0.848848
PA14_14700	0.858881	0.909277	0.544838	0.677935	0.68407	0.914666
IG_PA14_14710	0.662049	1	4.59231	1	1.74366	1
PA14_14710	0.468779	0.998413	0.407946	0.687143	0.437306	0.944558
IG_PA14_14730	0.519671	1	0.383775	1	0.446583	1
PA14_14730	0.246942	0.747798	1.46241	0.594088	0.600941	0.804706
PA14_14740	0.720989	1	0.75417	1	0.737393	1
PA14_14750	1	1	1	1	1	1
IG_PA14_14770	0	1	0	1	0	1
PA14_14770	1.86043	0.413095	3.83333	0.722222	2.67051	0.659197
PA14_14780	0.549436	0.665021	1.19882	0.531269	0.811587	0.720892
PA14_14800	0	1	0	1	0	1
PA14_14810	0.555846	0.666667	1.06991	0.903333	0.77117	0.907626
IG_PA14_14820	1.29132	0.719	1.24354	0.967	1.2672	0.94797
PA14_14820	1	1	0	1	0	1
PA14_14830	0.897361	0.931843	1.01645	0.914536	0.955051	0.988496
PA14_14850	1.11068	0.893305	0.979722	0.791897	1.04315	0.952275
PA14_14860	1.27346	0.855841	1.07003	0.881292	1.16732	0.966971
PA14_14880	2.53699	0.512208	0.972528	0.783547	1.57076	0.767741
PA14_14890	1.58742	0.790011	0.636109	0.594209	1.00487	0.824431
PA14_14900	0.843804	0.75722	0.826782	0.552418	0.835249	0.782874
PA14_14910	0.611091	0.829654	3.50297	0.0902708	1.46309	0.268994
IG_PA14_14930	0.588518	1	0.743517	1	0.661493	1
PA14_14930	4.27213	0.225191	0.445295	0.386501	1.37926	0.29953
IG_PA14_14940	1.40157	0.836	0.836645	1	1.08288	0.98575
PA14_14940	1.08464	0.884809	1.1151	0.790316	1.09977	0.949415
PA14_14960	1.03583	0.8535	0.897379	0.859667	0.964121	0.960902
IG_PA14_14975	1.41111	0.753333	1.51378	0.666667	1.46155	0.848109
PA14_14975	1.21049	0.663175	1.15013	0.649286	1.17993	0.793404
IG_PA14_14990	0.472777	1	0.594542	1	0.530175	1
PA14_14990	1.11027	0.863754	1.07272	0.906794	1.09133	0.9746
IG_PA14_15000	1.08913	0.99	1.0727	0.993333	1.08088	0.999861
PA14_15000	1.03756	0.865429	1.00523	0.937429	1.02127	0.980952
IG_PA14_15020	0.563394	1	1.31759	1	0.861581	1
PA14_15020	0.818723	0.505	0.984203	0.718	0.897658	0.730431
IG_PA14_15030	0.712888	1	0.999291	1	0.844028	1
PA14_15030	1.33681	0.94453	1.18135	0.353891	1.25668	0.700555
IG_PA14_15050	1.54899	1	0.960668	1	1.21986	1
PA14_15050	1.05921	0.900159	1.10623	0.786111	1.08247	0.952351
IG_PA14_15070	1	1	0	1	0	1
PA14_15070	0.989395	0.876319	0.976056	0.948271	0.982703	0.984837
PA14_15080	0.939144	0.883461	0.952703	0.95542	0.945899	0.987158
PA14_15090	0.874071	0.970286	0.9251	0.932571	0.899223	0.995323
IG_PA14_15100	0.675044	1	2.73508	1	1.35879	1
PA14_15100	0.91987	0.925453	0.975994	0.929139	0.947517	0.989689
IG_PA14_15110	2.87679	0.65	1.91074	0.466667	2.34453	0.665187
PA14_15110	0.572366	0.169714	0.941097	0.816286	0.733929	0.412368
IG_PA14_15120	0.646603	1	1.21568	1	0.8866	1
PA14_15120	1.08126	0.895238	0.814683	0.698175	0.938553	0.918768
PA14_15130	0.967195	0.943442	1.17415	0.685043	1.06566	0.928404
PA14_15140	1.08485	0.780064	1.0838	0.727791	1.08432	0.889124
IG_PA14_15150	0.47349	1	0.886817	1	0.647996	1
PA14_15150	0.81764	0.517756	0.807491	0.748142	0.81255	0.754728
PA14_15160	1.2282	0.865798	1.13922	0.701515	1.18287	0.910215
IG_PA14_15180	0	1	0	1	0	1
PA14_15180	0.842777	0.445888	1.23065	0.716758	1.01841	0.684156
PA14_15190	0.827024	0.954921	1.10823	0.842143	0.957359	0.979437
PA14_15200	1.08557	0.681575	0.97081	0.910763	1.02659	0.916742
IG_PA14_15210	0.69071	1	0.990837	1	0.827273	1
PA14_15210	0.985277	0.870076	1.07349	0.864595	1.02844	0.966409
PA14_15230	1.21081	0.697317	0.897734	0.842129	1.04259	0.899836
PA14_15240	0.989639	0.959316	0.953254	0.846512	0.971276	0.981118
IG_PA14_15250	1.23959	1	0.877646	1	1.04303	1
PA14_15250	0.878982	0.92851	0.885195	0.747091	0.882083	0.94739
PA14_15260	1.14682	0.929911	1.00428	0.96129	1.07319	0.994163
IG_PA14_15270	1.28632	1	1.88976	1	1.55912	1
PA14_15270	0.948644	0.822583	0.996709	0.901524	0.97238	0.963291
PA14_15280	1.10419	0.62035	1.13842	0.916636	1.12117	0.889639
IG_PA14_15290	0.879725	0.853333	0.934373	0.78	0.906637	0.936543
PA14_15290	0.922663	0.941174	0.80366	0.698914	0.861108	0.933322
IG_PA14_15310	0.952437	0.698	0.525921	0.348	0.707748	0.586635
PA14_15310	0.0501683	0.47871	1.44878	0.78698	0.269597	0.744509
PA14_15340	2.49033	0.412448	3.41842	0.845474	2.9177	0.716085
IG_PA14_15350	0.463416	1	0.417115	1	0.439656	1
PA14_15350	1.30073	0.635656	1.21547	0.773639	1.25738	0.8408
IG_PA14_15360	1.01007	0.779429	1.04411	0.947429	1.02694	0.96235
PA14_15360	0.83082	0.590029	0.759099	0.93614	0.794151	0.88021
IG_PA14_15370	1.50208	0.676667	0.584996	0.82	0.937397	0.881698
PA14_15370	1.09721	0.76	1.80541	0.333333	1.40745	0.601172
PA14_15380	1.19684	0.646757	1.20474	0.905758	1.20079	0.899075
PA14_15400	1.00451	0.969096	0.893089	0.719041	0.947161	0.948531
IG_PA14_15430	1.23788	0.719026	0.91957	0.801364	1.06692	0.89386
PA14_15430	1.00708	0.812381	1.36822	0.904004	1.17384	0.961109
IG_PA14_15435	1.28647	1	0.93233	1	1.09518	1
PA14_15435	1.01607	0.940712	0.984982	0.90473	1.0004	0.988318
PA14_15445	1.14731	0.883333	2.46861	0.343333	1.68293	0.66512
PA14_15450	0.917297	0.96	1.09448	0.859429	1.00198	0.983717
PA14_15460	0.966144	0.730202	1.12202	0.689153	1.04117	0.848796
IG_PA14_15470	0.706039	1	0.482698	1	0.583784	1
PA14_15470	1.96222	0.683333	0.93116	0.99	1.35172	0.940892
PA14_15475	0.650934	0.832	0.363329	0.518857	0.486316	0.794329
IG_PA14_15480	0	1	0	1	0	1
PA14_15480	0.97448	0.970857	0.824122	0.583429	0.896153	0.888387
IG_PA14_15490	0.679349	0.715	1.23392	0.994	0.915566	0.953411
PA14_15490	0.201104	1	4.07168	1	0.904892	1
IG_PA14_15500	0.994269	1	1.12593	1	1.05805	1
PA14_15500	1.0609	1	1.47028	0.979	1.24893	0.999778
IG_PA14_15510	1.19751	1	2.11745	1	1.59238	1
PA14_15510	0.783264	0.871	1.52388	0.805	1.09252	0.950083
IG_PA14_15520	2.04147	0.187	0.96919	0.814	1.40662	0.438759
PA14_15520	1.21701	0.782104	0.99933	0.947358	1.10281	0.963098
PA14_15530	0.984915	0.966	1.01698	0.997	1.00082	0.999311
PA14_15540	0.890676	0.807584	1.16504	0.760522	1.01866	0.913575
IG_PA14_15560	1.28103	0.599048	0.806946	0.656111	1.01672	0.76008
PA14_15560	1.00753	0.976	1.64514	0.34	1.28745	0.697893
IG_PA14_15570	0.955868	1	1.51511	0.673	1.20343	0.939515
PA14_15570	1.70645	0.666667	0.903758	1	1.24186	0.936977
IG_PA14_15580	1.07542	1	0.942848	1	1.00695	1
PA14_15580	0.928817	0.927547	1.18716	0.686369	1.05008	0.924115
IG_PA14_15590	0.977171	0.882079	1.04421	0.830319	1.01013	0.960492
PA14_15590	1.28766	0.832488	1.42616	0.580468	1.35514	0.834667
PA14_15600	1.05117	0.930487	0.891981	0.771281	0.968309	0.955753
IG_PA14_15610	1.19865	1	0.603652	0.8	0.850629	0.978515
PA14_15610	1.11286	0.667123	1.05707	0.806714	1.08461	0.871614
IG_PA14_15620	0.829044	0.965519	1.35626	0.628528	1.06038	0.909959
PA14_15620	1.01843	0.868648	0.796148	0.667068	0.900458	0.895641
PA14_15630	1.13972	0.892479	1.08515	0.822834	1.1121	0.961099
PA14_15650	0.967142	0.82644	0.887536	0.790076	0.926484	0.931273
IG_PA14_15660	1.03519	1	1.08687	1	1.06072	1
PA14_15660	0.998283	0.800466	0.831125	0.535492	0.910878	0.79176
IG_PA14_15670	1.23621	0.846667	2.37483	0.333333	1.71342	0.63925
PA14_15670	1.00891	0.842229	0.767563	0.3632	0.880001	0.668235
PA14_15680	1.47054	1	0.839035	0.991667	1.11078	0.999965
IG_PA14_15700	1.72609	0.830286	1.00114	0.986286	1.31456	0.982511
PA14_15700	0.862779	0.609931	0.919875	0.672222	0.89087	0.775564
IG_PA14_15710	1.06555	1	1.27513	1	1.16564	1
PA14_15710	1.15695	0.865887	0.809266	0.858788	0.967617	0.963897
PA14_15720	1.25446	0.739514	1.0693	0.917026	1.15819	0.941536
IG_PA14_15740	0.863191	0.407714	1.35528	0.517714	1.0816	0.539418
PA14_15740	0.54375	0.391293	1.26023	0.78492	0.827797	0.669697
PA14_15750	0.766176	0.976667	1.21272	0.67	0.963927	0.931875
IG_PA14_15770	1.0025	1	0.90967	1	0.954958	1
PA14_15770	1.38375	0.798	0.708995	1	0.990492	0.978066
IG_PA14_15780	1.34838	1	1.81411	0.666667	1.56401	0.936977
PA14_15780	1.19268	0.862473	1.00974	0.952795	1.0974	0.983077
PA14_15790	1.01866	0.957031	1.16884	0.641265	1.09117	0.913343
PA14_15810	1.02995	0.918083	1.18795	0.76508	1.10614	0.950527
PA14_15820	0.803298	0.522711	0.945898	0.897395	0.871687	0.824164
IG_PA14_15830	0.50533	1	1.77162	1	0.946177	1
PA14_15830	0.946634	0.796725	0.872774	0.895828	0.908954	0.954435
IG_PA14_15840	1.75109	0.426667	1.64613	0.336667	1.6978	0.422374
PA14_15840	1.02946	0.911111	0.952232	0.948413	0.990094	0.990318
IG_PA14_15850	0.616366	1	0.997503	1	0.784109	1
PA14_15850	1.10539	0.836688	1.62549	0.0914719	1.34045	0.273226
IG_PA14_15860	10	1	0	1	0	1
PA14_15860	0.58194	0.60842	0.96541	0.747446	0.74954	0.813105
PA14_15870	1.0774	0.836169	1.27252	0.574069	1.17091	0.832319
PA14_15880	1.39309	0.996667	0.809709	0.993333	1.06207	0.99995
PA14_15890	0.93322	0.94398	0.917647	0.797225	0.925401	0.966495
PA14_15910	1.12327	0.933479	0.907817	0.926713	1.00981	0.990457
PA14_15920	1.12318	0.741869	0.988401	0.865792	1.05364	0.926648
IG_PA14_15930	0.721721	0.8	0.939644	0.997	0.823505	0.977976
PA14_15930	0.640637	0.181588	0.712849	0.148567	0.675779	0.124443
IG_PA14_15940	0.201213	1	0.226744	1	0.213597	1
PA14_15940	0.327228	0.264974	0.463007	0.0210458	0.389242	0.0345146
IG_PA14_15960	15	1	1.34922	1	4.49871	1
PA14_15960	0.866091	0.735947	0.868748	0.716626	0.867419	0.864827
IG_PA14_15970	1.58118	1	2.31675	1	1.91395	1
PA14_15970	0	1	2.30987	1	0	1
PA14_15980	0.856079	1	0	1	0	1
PA14_15990	6.84819	0.37959	1.02086	0.992821	2.64406	0.744635
PA14_16000	0	1	0	1	0	1
IG_PA14_16010	0.681664	1	0.411114	1	0.529378	1
PA14_16010	2.11065	0.533175	1.4019	0.923413	1.72015	0.841205
PA14_16020	0.907777	0.929872	0.774597	0.844033	0.838547	0.974988
IG_PA14_16030	1.75885	1	2.96449	1	2.28344	1
PA14_16030	1.13042	0.886001	1.0355	0.92595	1.08192	0.982807
IG_PA14_16040	3.19466	1	1.81389	1	2.40723	1
PA14_16040	1.06475	0.788462	1.88549	0.269488	1.41689	0.541594
IG_PA14_16050	0.98248	1	1.3741	1	1.1619	1
PA14_16050	1.04621	0.855571	0.991421	0.610221	1.01845	0.861403
[truncated: 7,220 more rows]
