# Supplementary material for: Identification of Fitness Determinants during Energy-Limited Growth Arrest in Pseudomonas aeruginosa
Source: mBio. 2017 Nov 28;8(6):e01170-17. doi: 10.1128/mBio.01170-17 (PMC5705914; doi:10.1128/mBio.01170-17)
Supplement: DATA SET S2 [file mbo006173591sd2.xlsx]

## Sheet: Oxygen limited
Dataset S2. Read ratios for each gene and intergenic region in the oxygen-limited Tn-seq experiment. IG = intergenic region.
	Replicate 1		Replicate 2
Locus	Read ratio	p-value	Read ratio	p-value	Geometric mean of read ratios	Fisher p-value
IG_1	0.866037	0.680952	0.994331	0.714286	0.92797	0.836956
PA14_00010	0	1	2	0.164143	0	0.460753
IG_PA14_00020	1.35318	1	2.54174	1	1.85457	1
PA14_00020	1.69083	0.734696	1.37208	0.819753	1.52314	0.90765
PA14_00030	1.34181	0.835639	1.1712	0.49003	1.25361	0.775099
PA14_00050	0.858168	0.662326	1.80295	0.694308	1.24388	0.817094
IG_PA14_00060	1.71922	0.792	0.42998	1	0.859784	0.97669
PA14_00060	0.115154	0.027756	0.169491	0.0974887	0.139706	0.018704
PA14_00070	0	1	1.87467	0.855556	0	0.989026
IG_PA14_00080	1.71453	0.725714	1.5705	0.660571	1.64094	0.831854
PA14_00080	0.89674	0.862483	1.31847	0.588911	1.08735	0.852005
PA14_00090	0.341786	0.703407	0.484716	0.482576	0.407025	0.706198
PA14_00100	0.270159	1	0.282537	1	0.276279	1
IG_PA14_00110	0.326149	1	0	1	0	1
PA14_00110	1.26441	0.58974	1.22337	0.852835	1.24372	0.848611
IG_PA14_00120	0.518699	1	1.32386	1	0.828664	1
PA14_00120	0.0209449	0.00800452	0.0109761	0.0139367	0.0151622	0.00112683
IG_PA14_00130	0	1	0	1	0	1
PA14_00130	1.34461	0.652	0.642991	1	0.929824	0.930867
IG_PA14_00140	0.45978	1	14.941	1	2.62099	1
PA14_00140	1.35485	0.934202	0.835448	0.568001	1.06391	0.866884
PA14_00150	0.99465	1	1.32281	0.613	1.14705	0.912996
IG_PA14_00160	1.32375	0.621	1.21878	0.58	1.27018	0.727978
PA14_00160	0.763601	0.361	0.317077	0.412	0.492057	0.432157
IG_PA14_00170	2.28515	0.67	0.87163	1	1.41131	0.93832
PA14_00170	2.63213	0.691232	0.863422	0.390751	1.50753	0.62365
PA14_00180	1.55985	0.375665	1.63617	0.611635	1.59756	0.567687
PA14_00190	0.420638	0.825294	2.76734	0.621471	1.07891	0.855348
IG_PA14_00200	1.86568	1	19	1	5.95382	1
PA14_00200	0.136882	1	0.645798	0.858333	0.297318	0.989455
IG_PA14_00210	1.14765	1	0.303788	1	0.590459	1
PA14_00210	0.978908	0.955824	1.02123	0.879719	0.999847	0.986606
IG_PA14_00230	3.78651	1	0.96096	1	1.90753	1
PA14_00230	1.12296	0.9325	1.00398	0.889834	1.06181	0.984611
PA14_00240	1.18651	0.968182	0.921905	0.900758	1.04587	0.991448
PA14_00250	0.669684	0.560585	1.19012	0.957099	0.89275	0.870595
IG_PA14_00280	7.03947	1	2.25966	0.576667	3.98833	0.894116
PA14_00280	1.02923	1	1.03069	1	1.02996	1
PA14_00290	0.3668	0.772353	0.893921	1	0.572617	0.971862
IG_PA14_00300	2.06434	1	0.777298	1	1.26673	1
PA14_00300	1.21566	0.567239	1.14838	0.881246	1.18154	0.846488
PA14_00310	1.45824	0.41125	1.15002	0.901203	1.29499	0.738489
PA14_00320	1.45167	0.962771	1.62351	0.503701	1.53519	0.835912
PA14_00340	1.0801	0.897438	0.97631	0.906857	1.02689	0.981486
PA14_00360	1.00327	0.908118	1.02777	0.903204	1.01545	0.982773
PA14_00380	1.29056	0.950169	1.00108	0.735605	1.13664	0.949297
IG_PA14_00400	0.560431	1	1.27089	1	0.843946	1
PA14_00400	1.20897	0.868081	1.20639	0.945284	1.20768	0.982845
PA14_00410	1.2522	0.984	1.07546	0.976	1.16047	0.999205
PA14_00420	1.61297	0.510286	1.21387	0.943143	1.39926	0.833237
PA14_00430	1.37285	0.680887	1.32257	0.730195	1.34748	0.844611
IG_PA14_00440	2.01997	0.666667	0.94523	0.786667	1.38179	0.862929
PA14_00440	0.257445	0.769846	0.225936	0.704	0.241177	0.873952
PA14_00450	1.80117	0.601647	0.482011	0.227176	0.931764	0.408687
IG_PA14_00460	0	1	0.382844	1	0	1
PA14_00460	1.13155	0.857526	1.49489	0.545601	1.3006	0.823245
IG_PA14_00470	1.07918	1	2.65012	1	1.69114	1
PA14_00470	1.38965	0.586667	3.22895	0.333333	2.11828	0.514685
IG_PA14_00480	1.1973	0.923333	1.34854	1	1.27067	0.996983
PA14_00480	1.51086	0.666667	0.8696	1	1.14623	0.936977
IG_PA14_00490	1.0709	1	2.28246	0.599	1.56342	0.905984
PA14_00490	1.63456	0.170122	1.13045	0.685161	1.35934	0.367091
IG_PA14_00510	2.89817	1	1.83696	1	2.30734	1
PA14_00510	1.2797	0.537194	1.17564	0.399788	1.22657	0.545117
IG_PA14_00520	2.19073	0.690714	1.45435	0.650162	1.78496	0.80859
PA14_00520	0	1	1.85506	1	0	1
IG_PA14_00530	2.41388	0.666667	2.32796	0.666667	2.37053	0.804858
PA14_00530	0.827765	0.562	1.1525	0.894571	0.976728	0.848472
IG_PA14_00550	1.38112	0.685	1.27514	0.667	1.32707	0.814782
PA14_00550	1.45108	0.239827	0.959428	0.948621	1.17992	0.564344
IG_PA14_00560	1.87833	1	1.12012	1	1.4505	1
PA14_00560	1.49384	0.356044	1.13269	0.751443	1.30079	0.620297
IG_PA14_00570	1.12704	0.988889	1.08988	0.849206	1.1083	0.986417
PA14_00570	1.49906	0.689808	1.0513	0.84049	1.25537	0.89582
PA14_00580	1.00675	0.944857	1.37039	0.345143	1.17458	0.691524
IG_PA14_00590	1.5183	1	1.31112	1	1.41091	1
PA14_00590	1.30757	0.918615	1.02987	0.854481	1.16044	0.975011
PA14_00600	1.36773	0.679	1.17424	0.822	1.2673	0.883616
IG_PA14_00620	1.58536	0.483	1.32997	1	1.45206	0.834498
PA14_00620	1.42757	0.235074	1.33847	0.511099	1.3823	0.374741
IG_PA14_00630	1.23894	0.696364	1.03852	0.947056	1.13432	0.93403
PA14_00630	0.737043	1	0.266313	1	0.44304	1
IG_PA14_00640	0.972628	0.802923	1.29073	0.978905	1.12045	0.975264
PA14_00640	1.77025	0.799683	1.26153	0.398678	1.49439	0.683268
PA14_00650	1.00248	0.816587	0.836656	0.94381	0.915825	0.971434
IG_PA14_00660	0.999408	1	0.542127	1	0.736075	1
PA14_00660	1.83192	0.635397	1.1882	0.565714	1.47536	0.727235
IG_PA14_00670	31.6373	1	1.21872	1	6.20943	1
PA14_00670	1.242	0.880317	1.04179	0.664921	1.1375	0.898827
PA14_00680	1.47417	0.227196	1.04314	0.697305	1.24007	0.450319
IG_PA14_00690	5.66756	1	0.725783	1	2.02816	1
PA14_00690	1.27891	0.505578	0.912037	0.812065	1.08001	0.776057
PA14_00700	1.33602	0.736358	1.35498	0.77296	1.34547	0.889944
IG_PA14_00710	1.09824	1	1.08631	1	1.09226	1
PA14_00710	1.7615	0.582063	1.14507	0.920317	1.42022	0.870063
IG_PA14_00720	0.914215	1	0.784741	1	0.847008	1
PA14_00720	1.31759	0.683333	0.891303	0.793333	1.08369	0.874037
PA14_00730	1.10792	0.913571	1.23366	0.894603	1.1691	0.982186
PA14_00740	1.89385	0.410286	1.15538	0.978286	1.47923	0.767775
IG_PA14_00750	0.859898	1	1.61563	1	1.17867	1
PA14_00750	1.46572	0.770676	0.971638	0.863306	1.19338	0.936433
PA14_00760	0.931074	0.623475	1.30261	0.903227	1.10129	0.88651
IG_PA14_00770	0.51258	1	0.965098	1	0.703342	1
PA14_00770	1.14549	0.590628	1.78925	0.233745	1.43163	0.41142
PA14_00780	1.33165	0.830541	1.41027	0.363247	1.3704	0.663223
IG_PA14_00790	1.46596	1	0.907072	1	1.15314	1
PA14_00790	0.834802	0.411125	0.891141	0.817102	0.862512	0.702382
PA14_00800	1.41657	0.694	0.791537	0.714	1.0589	0.843445
IG_PA14_00810	2.33726	1	2.04224	1	2.18478	1
PA14_00810	1.32264	0.758613	0.83561	0.922205	1.05129	0.949528
IG_PA14_00820	0.792338	1	1.32029	0.673333	1.0228	0.939647
PA14_00820	1.13578	0.936336	1.23578	0.655915	1.18473	0.913562
PA14_00830	1.55837	0.825494	1.05631	0.667214	1.28301	0.879277
PA14_00850	1.39563	0.639438	1.64831	0.409534	1.51672	0.612754
PA14_00860	1.72672	0.599324	0.762251	0.71067	1.14726	0.789446
PA14_00875	1.43697	0.257523	1.12445	0.628304	1.27114	0.456507
IG_PA14_00890	0.0374542	1	0.0595043	1	0.047209	1
PA14_00890	0.676396	0.577319	0.332112	0.112104	0.473961	0.241902
PA14_00900	1.01406	0.939848	1.01961	0.789336	1.01683	0.963374
PA14_00910	1.45357	0.935944	1.22583	0.637585	1.33485	0.904824
IG_PA14_00925	0.716198	0.82	0.613223	0.613333	0.662713	0.848598
PA14_00925	0.979153	0.628665	0.946017	0.786158	0.962443	0.842541
IG_PA14_00940	1.5243	1	2.7453	1	2.04564	1
PA14_00940	1.70135	0.152268	1.02752	0.896926	1.32218	0.408476
PA14_00960	0.957483	0.843492	1.23914	0.654048	1.08924	0.879815
PA14_00970	1.66352	0.88184	0.832306	0.732013	1.17667	0.928063
PA14_00980	1.32642	0.931378	1.1195	0.848772	1.21857	0.976345
IG_PA14_00990	1.19805	0.949429	1.14174	0.971429	1.16955	0.9969
PA14_00990	1.79035	0.685165	1.59923	0.615117	1.69209	0.785611
IG_PA14_01010	0.309355	1	1.52589	1	0.687052	1
PA14_01010	2.25493	0.984127	0.855488	0.822063	1.38891	0.980476
PA14_01020	1.29872	0.593839	1.2057	0.95536	1.25135	0.888901
IG_PA14_01030	1.29432	1	1.29832	1	1.29632	1
PA14_01030	1.63002	0.494127	1.28334	0.581429	1.44633	0.645628
IG_PA14_01040	3.0265	1	1.52203	1	2.14626	1
PA14_01040	1.53022	0.478356	1.15483	0.909335	1.32934	0.797086
PA14_01060	1.49771	0.419286	1.45514	0.500635	1.47627	0.537594
PA14_01070	1.40828	0.495922	0.95436	0.83926	1.15931	0.781043
PA14_01080	1.47009	0.933284	0.907361	0.916423	1.15495	0.988983
PA14_01100	1.53984	0.405641	1.16696	0.72102	1.3405	0.652037
PA14_01110	1.20568	0.617933	1.06553	0.874195	1.13344	0.87286
IG_PA14_01120	1.49703	1	1.39143	1	1.44327	1
PA14_01120	0.914911	0.91	1.26936	0.772	1.07766	0.950567
PA14_01130	0	1	0	1	0	1
PA14_01140	1.47957	0.517844	1.31991	0.579685	1.39746	0.661416
IG_PA14_01150	0.739238	1	0.915393	1	0.822613	1
PA14_01150	1.29526	0.88	0.503792	0.748	0.807799	0.933507
IG_PA14_01160	0.922066	1	1.05268	1	0.985211	1
PA14_01160	1.27397	0.936092	1.21998	0.585625	1.24668	0.877731
PA14_01170	1.53909	0.542063	0.929713	0.992063	1.19621	0.871356
PA14_01180	1.12682	0.883027	1.18293	0.708603	1.15453	0.919088
PA14_01190	1.6141	0.279474	1.11214	0.706536	1.33981	0.51778
PA14_01200	1.92944	0.721271	1.33051	0.686709	1.60223	0.843296
PA14_01220	1.54756	0.226727	0.995988	0.768758	1.24151	0.478795
PA14_01230	1.39	0.683415	1.46124	0.543854	1.42517	0.739538
IG_PA14_01240	0.461477	0.909143	1.54424	0.996571	0.844176	0.995439
PA14_01240	2.73463	0.519464	3.55909	0.204604	3.11974	0.344535
IG_PA14_01250	0.949001	1	0.741414	1	0.83881	1
PA14_01250	1.8074	0.307103	1.41184	0.823345	1.59743	0.600511
IG_PA14_01270	2.10444	1	2.21951	1	2.16121	1
PA14_01270	3.48825	0.399372	2.80546	0.146753	3.12828	0.224875
IG_PA14_01290	0.825319	0.765	0.375758	0.5	0.556884	0.750093
PA14_01290	1.20713	0.963377	1.40404	0.623348	1.30187	0.90676
PA14_01300	1.91362	0.088236	1.27975	0.247695	1.56491	0.105416
PA14_01310	1.77037	0.337424	1.37722	0.721861	1.56147	0.587581
PA14_01320	0.991577	0.929738	1.30401	0.531128	1.13711	0.842245
PA14_01330	1.66733	0.666667	0.999486	0.866667	1.29092	0.894727
PA14_01340	1.74767	0.0393442	1.68163	0.0397964	1.71433	0.0116796
PA14_01350	1.24274	0.780368	1.20659	0.872879	1.22453	0.942699
PA14_01360	1.85444	0.18842	1.50668	0.41962	1.67154	0.27969
PA14_01380	1.7375	0.285459	1.35622	0.568782	1.53507	0.457528
IG_PA14_01390	2.33942	1	0.876881	1	1.43227	1
PA14_01390	1.10829	0.759784	1.71474	0.9471	1.37856	0.956388
PA14_01400	1.44258	0.847143	0.996229	0.526825	1.19881	0.806356
IG_PA14_01410	0.748787	1	1.58576	1	1.08968	1
PA14_01410	1.95379	0.885635	0.734678	0.443968	1.19808	0.760222
IG_PA14_01430	1.7479	0.5	1.09376	0.978	1.38267	0.838827
PA14_01430	1.28698	0.56676	1.01311	0.934021	1.14186	0.866082
PA14_01440	1.10741	0.934502	0.84067	0.845238	0.964865	0.976192
IG_PA14_01460	2.26611	1	1.57511	1	1.88928	1
PA14_01460	1.61901	0.356717	1.39004	0.712478	1.50017	0.602296
PA14_01470	2.19118	0.387418	1.06479	0.781498	1.52746	0.66451
IG_PA14_01480	1.30703	1	0.536136	1	0.837104	1
PA14_01480	1.93724	0.768606	1.04543	0.784165	1.42311	0.907876
IG_PA14_01490	1.18469	1	1.2919	1	1.23713	1
PA14_01490	0.814622	0.891429	0.664703	1	0.735854	0.99388
IG_PA14_01500	0	1	0.906501	1	0	1
PA14_01500	1.11696	0.769258	1.41673	0.928261	1.25795	0.954551
IG_PA14_01510	0.325335	1	4	1	1.14076	1
PA14_01510	0.694252	0.856	0.412002	0.716	0.534821	0.912945
PA14_01520	0.323349	1	0	1	0	1
IG_PA14_01540	2.78217	1	1.71355	1	2.18344	1
PA14_01540	1.82522	0.845238	1.20514	0.88671	1.48312	0.965612
IG_PA14_01550	0.268073	1	1	1	0.517757	1
PA14_01550	1.1059	0.832063	0.973904	0.89873	1.03781	0.965126
IG_PA14_01560	1.68637	1	1.56447	1	1.62427	1
PA14_01560	0.717587	0.748	1.8432	0.664	1.15007	0.844256
IG_PA14_01580	0.0901435	1	1.06611	1	0.310004	1
PA14_01580	1.20166	0.888994	1.15334	0.936057	1.17725	0.985051
IG_PA14_01600	1.56837	0.666667	1.44708	0.663333	1.50651	0.80305
PA14_01600	1.60871	0.267496	1.13691	0.866902	1.35239	0.5708
IG_PA14_01610	0.0241694	1	0.302088	1	0.0854475	1
PA14_01610	0	1	1	1	0	1
PA14_01620	1.26846	0.712652	1.16672	0.810612	1.21653	0.894676
IG_PA14_01640	7.85243	1	0.597198	1	2.16551	1
PA14_01640	1.46199	0.508894	1.59357	0.281441	1.52637	0.421557
IG_PA14_01660	0.550585	0.703333	1.19194	1	0.810102	0.950853
PA14_01660	1.16714	0.880076	0.979701	0.669089	1.06932	0.900695
IG_PA14_01670	1.85367	0.330441	1.58052	0.207472	1.71165	0.252297
PA14_01670	1.3237	0.784873	1.20954	0.561541	1.26534	0.801837
PA14_01680	1.51189	0.456613	1.09647	0.946277	1.28753	0.79466
IG_PA14_01690	1.51354	1	0.927389	1	1.18475	1
PA14_01690	1.92228	0.243487	0.799821	0.500642	1.23995	0.378445
IG_PA14_01710	0.828854	1	4.66011	1	1.96534	1
PA14_01710	1.32465	0.74254	1.00902	0.960476	1.15611	0.954254
IG_PA14_01720	1.11821	0.85	2.21728	0.943333	1.57461	0.978922
PA14_01720	1.68467	0.186039	1.17436	0.642469	1.40656	0.373422
IG_PA14_01730	0.444497	1	0.822428	1	0.604621	1
PA14_01730	1.88696	0.736721	1.02545	0.98744	1.39103	0.958938
IG_PA14_01750	1.54728	0.673333	1.00765	0.926984	1.24865	0.918361
PA14_01750	1.24242	0.897234	0.829387	0.519616	1.01511	0.821989
IG_PA14_01760	0.818507	1	0.767518	0.666667	0.792603	0.936977
PA14_01760	1.51043	0.629739	1.14121	0.890777	1.3129	0.885253
PA14_01770	1.97265	0.149559	1.24187	0.672023	1.56517	0.331425
PA14_01780	1.24719	0.872965	1.1625	0.761255	1.2041	0.936115
IG_PA14_01790	2.06812	0.666667	0.992413	0.863333	1.43263	0.893504
PA14_01790	1.05472	0.715794	0.827961	0.826984	0.934486	0.902329
IG_PA14_01800	5.79085	0.333333	31.9248	0.333333	13.5968	0.355247
PA14_01800	1.70474	0.613912	1.43867	0.776802	1.56606	0.830011
IG_PA14_01810	1.79633	1	1.01355	1	1.34933	1
PA14_01810	1.3856	0.628628	1.07135	0.51668	1.21838	0.690052
IG_PA14_01830	1.32973	1	1.29549	1	1.3125	1
PA14_01830	1.42269	0.570182	1.48215	0.209053	1.45211	0.37273
IG_PA14_01840	0.0520115	0.34	0.584749	0.656667	0.174395	0.55803
PA14_01840	1.19354	0.998442	1.02716	0.979567	1.10723	0.999757
PA14_01860	1.57227	0.544635	1.1147	0.902397	1.32386	0.840593
IG_PA14_01870	3.23094	1	2.28605	1	2.71774	1
PA14_01870	1.76628	0.564281	1.08429	0.938168	1.38389	0.866098
IG_PA14_01890	1.40483	0.831429	1.53679	0.473429	1.46933	0.760621
PA14_01890	1.43232	0.723439	1.33111	0.708981	1.38079	0.855353
IG_PA14_01900	0.270167	1	2	1	0.735074	1
PA14_01900	2.5647	0.387145	0.820682	0.905111	1.45079	0.717867
IG_PA14_01910	1.83793	1	2.13932	1	1.98291	1
PA14_01910	1.28887	0.958182	1.75565	0.53684	1.50426	0.856343
IG_PA14_01930	2.08549	1	1.07609	1	1.49806	1
PA14_01930	1.63452	0.802898	1.05144	0.960348	1.31095	0.971528
IG_PA14_01940	0.962733	1	1.26668	0.68	1.1043	0.94225
PA14_01940	2.04867	0.182769	1.39984	0.41747	1.69346	0.272628
PA14_01960	1.90454	0.202522	1.48618	0.377536	1.68241	0.273036
PA14_01970	2.40853	0.0349453	1.82197	0.0815661	2.09482	0.0195543
IG_PA14_01980	2.47586	0.666667	0.966123	0.993333	1.54661	0.93516
PA14_01980	1.40904	0.677833	1.1564	0.758951	1.27648	0.856377
IG_PA14_01990	0	1	0.395026	1	0	1
PA14_01990	1.36149	0.49	0.448391	0.636667	0.781331	0.675364
IG_PA14_02010	1.83269	1	0.9311	1	1.3063	1
PA14_02010	1.28364	1	1.33437	0.99	1.30876	0.99995
IG_PA14_02020	1.66109	1	2.02434	1	1.83374	1
PA14_02020	1.40068	0.442421	1.40538	0.622908	1.40302	0.630779
PA14_02030	1.6539	0.438451	1.16322	0.717498	1.38703	0.678406
IG_PA14_02050	2.04447	1	0.489564	1	1.00045	1
PA14_02050	1.61095	0.55534	1.27164	0.895916	1.43127	0.844861
IG_PA14_02060	1.47463	0.792681	2.04416	0.457284	1.7362	0.73032
PA14_02060	1.33689	0.625301	1.51083	0.167391	1.4212	0.340903
IG_PA14_02070	1.41394	1	0.742636	1	1.02472	1
PA14_02070	1.80144	0.274795	1.16922	0.652993	1.4513	0.487701
IG_PA14_02090	1.38964	1	1.30924	1	1.34884	1
PA14_02090	1.7002	0.666948	1.15916	0.92329	1.40385	0.914354
PA14_02100	1.69528	0.0973593	1.12676	0.872619	1.38209	0.294429
PA14_02110	2.08332	0.36014	1.25943	0.774324	1.61982	0.634983
IG_PA14_02130	1.25079	0.716667	0.97421	1	1.10387	0.95542
PA14_02130	0.468464	0.5	0.686796	0.545	0.567221	0.626782
IG_PA14_02140	0	1	5	1	0	1
PA14_02140	2.96489	0.7	6.42744	0.228175	4.36539	0.452704
PA14_02150	1.43835	0.359402	1.1768	0.782234	1.30102	0.637875
IG_PA14_02180	2.28474	0.997	0.625945	1	1.19588	0.999995
PA14_02180	1.82012	0.281751	1.10281	0.828105	1.41677	0.57288
PA14_02190	1.96732	0.411558	0.984434	0.964069	1.39165	0.763544
PA14_02200	1.88364	0.753691	1.55514	0.451095	1.71152	0.706781
IG_PA14_02220	0.981914	1	1.3431	1	1.1484	1
PA14_02220	1.62773	0.524182	1.1448	0.806755	1.36507	0.786844
PA14_02230	1.38259	0.748968	0.90232	0.986984	1.11693	0.962582
PA14_02250	1.41049	0.391005	1.06854	0.718372	1.22766	0.637558
IG_PA14_02260	2.24554	1	0.483014	1	1.04145	1
PA14_02260	2.01387	1	1.02645	0.874	1.43775	0.991706
IG_PA14_02270	0.355968	1	5.4777	1	1.39638	1
PA14_02270	1.31797	0.532232	1.26114	0.560763	1.28924	0.659329
IG_PA14_02290	1.46316	0.566667	0.933417	1	1.16865	0.888524
PA14_02290	1.65072	0.766928	1.10143	0.731398	1.34839	0.885237
IG_PA14_02300	0.0350847	1	6	1	0.458812	1
PA14_02300	1.18605	0.783829	1.49699	0.734057	1.33248	0.893404
IG_PA14_02310	2.74105	1	2.37681	1	2.55244	1
PA14_02310	1.54562	0.444302	1.21919	0.844066	1.37273	0.742831
IG_PA14_02330	2.70506	1	0.850255	1	1.51657	1
PA14_02330	2.13674	0.0731981	1.03571	0.878213	1.48763	0.240707
PA14_02340	1.26988	0.563164	1.2637	0.523351	1.26679	0.654803
IG_PA14_02360	2.78749	0.5	1.57423	0.81	2.09479	0.771067
PA14_02360	1.38381	0.8255	1.43975	0.621703	1.41151	0.855561
PA14_02370	1.49836	0.934726	1.12298	0.955489	1.29716	0.994073
IG_PA14_02380	1.28465	0.532	1.39329	0.937	1.33787	0.84552
PA14_02380	1.12522	0.889779	1.20046	0.560542	1.16223	0.845711
PA14_02390	1.27182	0.941592	0.934943	0.669186	1.09045	0.921129
IG_PA14_02410	0.93252	1	1.4538	0.73	1.16434	0.959739
PA14_02410	1.29952	0.482751	1.18136	0.73345	1.23903	0.721691
PA14_02420	1.27108	0.557303	1.1929	0.582479	1.23137	0.689847
IG_PA14_02435	2.15493	1	0.947322	1	1.42878	1
PA14_02435	1.30039	0.946904	1.04323	0.962385	1.16473	0.995943
IG_PA14_02450	1.23103	0.836602	0.967416	0.932792	1.09129	0.973893
PA14_02450	1.38118	0.719862	0.790183	0.569214	1.04469	0.775337
PA14_02460	0.487702	0.448	0.712901	0.438	0.589647	0.515774
PA14_02470	1.41544	0.279295	0.84949	0.620112	1.09654	0.476862
IG_PA14_02490	1.54174	0.744	1.95229	0.554	1.73491	0.77749
PA14_02490	1.16411	0.938427	0.911429	0.651504	1.03005	0.912206
IG_PA14_02500	2.42317	1	1.51429	1	1.91556	1
PA14_02500	1.75466	0.0597552	1.13338	0.722698	1.41021	0.178884
PA14_02510	1.63011	0.828286	0.80577	0.805429	1.14608	0.937162
IG_PA14_02520	1.46327	0.603333	1.48144	0.336667	1.47233	0.526888
PA14_02520	0.141646	1	16.8603	1	1.54538	1
IG_PA14_02530	1.08909	0.926667	0.619186	0.686667	0.821188	0.923967
PA14_02530	1.04091	0.884892	1.0476	0.941667	1.04425	0.985257
IG_PA14_02550	2.17198	1	2.57148	1	2.3633	1
PA14_02550	1.39712	0.39406	1.23389	0.565814	1.31297	0.557576
PA14_02560	1.30825	0.918094	1.78595	0.495724	1.52855	0.813389
PA14_02570	1.91952	0.354	0.822804	1	1.25674	0.721614
PA14_02580	1.65009	0.802063	1.28394	0.345324	1.45555	0.632559
PA14_02590	1.78469	0.065627	1.49175	0.860981	1.63166	0.218864
PA14_02610	1.83479	0.383467	1.16389	0.509604	1.46133	0.514458
PA14_02620	2.39374	0.033072	1.85137	0.158355	2.10516	0.0327424
IG_PA14_02630	0	1	0	1	0	1
PA14_02630	0.70066	0.786286	0.839265	0.971429	0.766838	0.969611
PA14_02640	1.38142	0.865532	1.37613	0.475366	1.37877	0.776841
PA14_02650	1.42673	0.875183	0.840177	0.867412	1.09486	0.968337
IG_PA14_02660	0.781305	0.868	2.14402	0.412	1.29427	0.725351
PA14_02660	1.55797	0.853172	1.30658	0.585619	1.42675	0.846319
IG_PA14_02680	1.18639	0.793714	1.66565	0.967429	1.40574	0.970689
PA14_02680	1.78109	0.336267	1.2111	0.928221	1.4687	0.675555
PA14_02690	1.62768	0.691049	1.08474	0.857087	1.32876	0.902506
PA14_02700	1.1857	0.959079	1.08651	0.859934	1.13502	0.983658
IG_PA14_02720	0.0759574	1	2.83198	1	0.4638	1
PA14_02720	1.34917	0.936471	1.30337	0.34134	1.32607	0.684225
IG_PA14_02730	0.591834	1	2.43262	1	1.19988	1
PA14_02730	0.75569	0.657021	1.24576	0.532071	0.970264	0.716999
IG_PA14_02740	0.068376	1	0.866621	1	0.243426	1
PA14_02740	1.49046	0.609078	1.03925	0.983664	1.24457	0.90605
IG_PA14_02750	0	1	0	1	0	1
PA14_02750	0.429206	0.230022	1.17925	0.698766	0.711435	0.454552
IG_PA14_02760	0.124736	1	10.228	1	1.12951	1
PA14_02760	1.75706	0.472212	1.11636	0.696633	1.40054	0.694703
PA14_02770	1.30629	0.540239	1.07895	0.900751	1.18719	0.837119
PA14_02790	1.63324	0.42251	1.30889	0.41874	1.4621	0.483358
IG_PA14_02810	10	1	0.486688	1	2.2061	1
PA14_02810	1.76503	0.315249	1.19207	0.862591	1.45053	0.626042
PA14_02830	1.17531	0.534084	1.12719	0.620438	1.151	0.697371
PA14_02840	1.69635	0.632246	1.63008	0.590132	1.66289	0.740951
PA14_02850	1.02819	0.860571	0.835986	0.775143	0.927122	0.937138
IG_PA14_02870	1.67596	1	1.20694	1	1.42225	1
PA14_02870	1.60291	0.746251	1.27348	0.956983	1.42873	0.954577
IG_PA14_02890	2.26701	1	2.9684	1	2.59411	1
PA14_02890	1.50237	0.611051	1.01764	0.897064	1.23647	0.877702
IG_PA14_02900	1.03947	0.996667	0.684324	0.703333	0.843406	0.950024
PA14_02900	1.68769	0.377918	0.894913	0.937192	1.22896	0.721803
IG_PA14_02910	1.09664	0.994	0.839465	0.793	0.959473	0.975804
PA14_02910	1.56075	0.253074	1.81873	0.110486	1.68481	0.127977
IG_PA14_02930	1.63738	0.95	1.52512	0.666667	1.58025	0.922614
PA14_02930	1.28679	0.68956	1.05937	0.950265	1.16755	0.932256
PA14_02960	2.12483	0.535198	1.02183	0.858065	1.47351	0.816609
IG_PA14_02970	3.8597	1	0.116022	1	0.669187	1
PA14_02970	1.90704	0.51492	0.806767	0.583566	1.24038	0.661781
IG_PA14_02980	1.79875	1	1.15234	1	1.43971	1
PA14_02980	1.18466	0.835576	1.30953	0.621953	1.24553	0.859838
IG_PA14_02990	2.0754	1	1.91727	1	1.99477	1
PA14_02990	1.104	0.82612	1.04603	0.494116	1.07462	0.773946
IG_PA14_03000	2.34334	0.192749	1.07041	0.802749	1.58377	0.443466
PA14_03000	1.28263	0.580378	1.02246	0.775936	1.14518	0.809597
IG_PA14_03010	1.76971	1	1.88298	1	1.82547	1
PA14_03010	0.725953	0.588203	1.29159	0.446991	0.968314	0.614159
IG_PA14_03020	1.63424	1	1.13951	1	1.36463	1
PA14_03020	2.71052	0.538098	1.28371	0.944103	1.86535	0.852068
PA14_03030	2.62054	0.449444	1.13061	0.75254	1.72128	0.704876
IG_PA14_03040	0	1	0	1	0	1
PA14_03040	1.78374	0.0856234	1.18218	0.664951	1.45213	0.220103
IG_PA14_03050	0.725329	0.703333	2.05149	0.666667	1.21984	0.82402
PA14_03050	1.31297	0.92388	1.11468	0.805573	1.20977	0.964086
IG_PA14_03070	1.35874	1	1.22881	1	1.29215	1
PA14_03070	1.95023	0.172273	0.923351	0.73005	1.34192	0.386525
PA14_03080	1.57008	0.998571	1.23688	0.927429	1.39356	0.9972
IG_PA14_03090	4.38564	1	1.2252	1	2.31803	1
PA14_03090	1.15931	0.781349	1.11301	0.925397	1.13592	0.957521
IG_PA14_03100	0	1	0	1	0	1
PA14_03100	1.64685	0.568881	0.938051	0.842791	1.24291	0.8319
IG_PA14_03110	0.054205	1	0.266732	1	0.120242	1
PA14_03110	1.43387	0.792	1.30525	0.967	1.36805	0.970159
IG_PA14_03120	8.25796	1	2.35261	1	4.40769	1
PA14_03120	1.12772	0.72127	1.04281	0.970635	1.08444	0.949704
PA14_03130	1.12308	0.889194	1.14079	0.610754	1.1319	0.874629
IG_PA14_03150	1.10236	1	1.22368	1	1.16144	1
PA14_03150	1.54786	0.620606	1.09534	0.930693	1.30209	0.894626
IG_PA14_03160	1.95076	0.666667	0.804883	1	1.25305	0.936977
PA14_03160	1.94875	0.200472	1.40892	0.587075	1.657	0.369516
IG_PA14_03163	1.39503	0.847965	1.56735	0.252619	1.47868	0.544268
PA14_03163	6.14917	1	0	1	0	1
PA14_03166	1.62809	0.752571	1.21626	0.963429	1.40719	0.958164
IG_PA14_03170	1.57057	0.676667	1.20477	0.666667	1.37557	0.810214
PA14_03170	1.3901	0.922935	1.10894	0.612729	1.24159	0.887865
PA14_03180	0.631351	0.73	1.30887	0.712	0.909042	0.859885
IG_PA14_03190	4.16915	1	1.32423	1	2.34966	1
PA14_03190	1.17042	0.954087	1.34031	0.430402	1.25249	0.776126
IG_PA14_03200	0	1	0	1	0	1
PA14_03200	1.46523	0.258821	1.23824	0.625028	1.34696	0.456448
PA14_03210	1.32297	0.499683	0.893969	0.78873	1.08752	0.76108
PA14_03220	1.58086	0.56591	1.16155	0.535659	1.35508	0.66495
IG_PA14_03240	0.0843267	0.333333	1.04875	1	0.297385	0.699537
PA14_03240	0.821034	0.542778	0.9353	0.82246	0.876307	0.80645
IG_PA14_03250	1.24231	0.894012	1.0435	0.892876	1.13857	0.978121
PA14_03250	1.49632	0.0858744	1.30795	0.372018	1.39897	0.141962
PA14_03265	0.927542	0.747319	1.14412	0.948502	1.03016	0.952768
IG_PA14_03270	0.795364	0.853333	3.11151	0.333333	1.57314	0.642053
PA14_03270	1.36738	0.233448	1.10055	0.768461	1.22673	0.487627
PA14_03285	1.30017	0.554079	1.24421	0.65154	1.27188	0.728819
IG_PA14_03290	2.50243	0.356667	1.03963	0.68	1.61295	0.58611
PA14_03290	0.796329	0.877	0.660721	0.703	0.725363	0.914714
PA14_03300	1.15672	0.93853	1.55711	0.57313	1.34206	0.871442
IG_PA14_03310	1.38289	0.973203	1.13834	0.815801	1.25467	0.97714
PA14_03310	1.3286	0.75621	0.996876	0.900555	1.15085	0.942639
IG_PA14_03320	1.49165	0.619688	1.07126	0.942143	1.2641	0.898018
PA14_03320	1.71768	0.496269	1.01323	0.963436	1.31924	0.830924
PA14_03330	1.27427	0.718193	1.17227	0.815069	1.22221	0.898846
PA14_03340	1.53699	0.83044	1.11102	0.724741	1.30676	0.907439
IG_PA14_03350	0.509692	0.487	1.40851	0.8	0.847293	0.75685
PA14_03350	1.7474	0.419016	1.14767	0.750901	1.41613	0.678466
PA14_03360	1.45673	0.56202	1.02165	0.776615	1.21994	0.798322
IG_PA14_03370	0.857301	0.99	1.80008	0.617	1.24226	0.91193
PA14_03370	1.04921	0.854781	1.22712	0.969184	1.13469	0.984362
IG_PA14_03380	1.48463	0.352721	1.52525	0.331387	1.5048	0.367791
PA14_03380	1.41413	0.462798	1.42963	0.578546	1.42186	0.620564
PA14_03390	1.50537	0.642698	1.11162	0.958016	1.2936	0.914319
PA14_03400	2.82427	0.5	0.935149	0.994	1.62515	0.844485
IG_PA14_03420	1.76857	0.941696	1.59487	0.937821	1.67948	0.992889
PA14_03420	1.82831	0.829429	1.08865	0.893429	1.41081	0.963129
IG_PA14_03430	1.35579	1	1.01904	1	1.17541	1
PA14_03430	1.16353	0.473676	0.791804	0.431269	0.959837	0.528733
IG_PA14_03450	3.38288	0.102	0.710701	0.982	1.55055	0.330636
PA14_03450	1.47247	0.315711	1.08405	0.956126	1.26342	0.663425
IG_PA14_03470	1.93226	0.657143	0.951201	0.962286	1.35572	0.922168
PA14_03470	1.76127	0.188608	1.24677	0.68567	1.48186	0.393845
IG_PA14_03480	0	1	0	1	0	1
PA14_03480	1.32135	0.701581	1.01709	0.67037	1.15928	0.825102
IG_PA14_03490	1.55599	1	1.1344	1	1.32857	1
PA14_03490	1.24384	0.998286	1.18062	0.968571	1.21182	0.999446
PA14_03510	0.91258	0.904571	1.40365	0.658	1.13179	0.904028
IG_PA14_03520	0.388019	1	2.53094	1	0.990986	1
PA14_03520	0.62289	0.7	0.886437	0.55	0.74307	0.752487
PA14_03530	1.29265	0.667378	1.32072	0.913855	1.30661	0.911465
PA14_03550	1.4499	0.613637	1.18108	0.565362	1.30861	0.714198
IG_PA14_03560	2.07658	0.416667	1.33345	0.916667	1.66404	0.749558
PA14_03560	1.36042	0.529245	1.45714	0.972528	1.40795	0.856553
IG_PA14_03580	1.36919	1	1.56898	1	1.46568	1
PA14_03580	1.65708	0.883986	1.10416	0.941952	1.35266	0.985147
IG_PA14_03590	0.225473	1	0	1	0	1
PA14_03590	1.2309	0.965	0.664277	0.384841	0.904246	0.739235
PA14_03610	0.949355	0.915915	0.977329	0.893613	0.96324	0.982425
IG_PA14_03620	2.90561	1	1.02952	1	1.72956	1
PA14_03620	1.49946	0.396511	1.13054	0.759268	1.302	0.662464
IG_PA14_03630	1.04697	1	0.71823	1	0.86716	1
PA14_03630	1.35608	0.211754	0.745092	0.456469	1.00519	0.322509
PA14_03650	6.37563	0.435517	1.54407	0.735027	3.13758	0.684752
PA14_03670	5.90468	0.481988	1.48186	0.491082	2.95802	0.57777
PA14_03680	3.7654	0.151804	4.71668	0.0291733	4.21428	0.0284303
IG_PA14_03700	1.44974	1	1.38864	1	1.41886	1
PA14_03700	2.06944	0.0941312	3.02047	0.0394316	2.50014	0.0244836
IG_PA14_03710	3.95257	1	1.40165	1	2.35375	1
PA14_03710	2.46265	0.34	1.03287	0.806667	1.59486	0.629073
IG_PA14_03720	0.0677761	0.726667	1.15378	1	0.27964	0.958682
PA14_03720	1.4668	0.350462	1.17725	0.502644	1.31407	0.482034
IG_PA14_03730	0.825221	0.72	1.44781	0.793333	1.09305	0.891081
PA14_03730	1.21601	0.92964	1.10127	0.76751	1.15722	0.954361
IG_PA14_03760	0.473625	0.83	0.445864	0.993333	0.459535	0.983604
PA14_03760	1.30213	0.840634	1.19165	0.902053	1.24567	0.968102
IG_PA14_03770	0.429714	1	0.0405205	1	0.131955	1
PA14_03770	1.36964	0.783415	1.02399	0.885433	1.18427	0.947383
IG_PA14_03780	0	1	0	1	0	1
PA14_03780	1.59534	0.375179	1.03827	0.929381	1.28701	0.716054
IG_PA14_03790	1.5671	0.5	0.800165	0.716667	1.11979	0.726088
PA14_03790	1.74301	0.962541	1.04261	0.93867	1.34807	0.995187
IG_PA14_03800	2.59666	0.710303	1.90781	0.751515	2.22574	0.868887
PA14_03800	1.5459	0.323316	1.10914	0.853583	1.30943	0.63128
IG_PA14_03810	0.265819	1	0.340875	1	0.301017	1
PA14_03810	0.920643	0.535858	0.917646	0.686579	0.919143	0.735788
IG_PA14_03830	0.723399	1	1.71201	1	1.11287	1
PA14_03830	1.13582	0.78194	1.16307	0.815781	1.14936	0.924679
IG_PA14_03840	0.371772	1	0.828142	1	0.55487	1
PA14_03840	1.23563	0.677749	1.30072	0.599719	1.26776	0.772382
IG_PA14_03855	0.494472	1	0.897942	1	0.666339	1
PA14_03855	1.3082	0.553966	1.2816	0.650301	1.29483	0.728044
IG_PA14_03860	1.27178	0.976	2.38654	0.4	1.74217	0.757604
PA14_03860	1.05155	0.894667	1.38408	0.408625	1.20641	0.733456
IG_PA14_03870	3.17341	0.179	1.21371	0.463	1.96255	0.289274
PA14_03870	1.17744	0.956061	1.16189	0.471667	1.16964	0.81008
IG_PA14_03880	0.460923	1	1.50406	1	0.832621	1
PA14_03880	0.19992	0.0509575	0.22381	0.64019	0.211528	0.144281
IG_PA14_03900	0.681653	1	1.39005	1	0.973413	1
PA14_03900	1.33118	0.924776	0.710948	0.346106	0.97283	0.684699
IG_PA14_03920	1.1506	0.943333	2.33739	0.666667	1.63994	0.920568
PA14_03920	1.05315	0.493214	1.27006	0.681595	1.15653	0.702644
IG_PA14_03930	1.46043	0.417429	1.5433	0.482857	1.5013	0.52439
PA14_03930	1.48146	0.811736	1.29222	0.927126	1.38361	0.9665
PA14_03940	1.31383	0.461209	1.09277	0.717722	1.19821	0.696988
PA14_03950	1.4217	0.786764	1.06499	0.928634	1.23048	0.959932
IG_PA14_03960	1.87077	1	1.95937	1	1.91456	1
PA14_03960	1.00835	0.551657	1.17986	0.728496	1.09074	0.768234
IG_PA14_03980	0.305681	1	0.749812	1	0.478752	1
PA14_03980	1.13373	0.8947	1.0948	0.756356	1.1141	0.940974
IG_PA14_04000	0.105786	1	15	1	1.25968	1
PA14_04000	1.64661	0.369597	1.73319	0.105206	1.68935	0.165146
PA14_04010	1.16893	0.898968	1.13847	0.795556	1.1536	0.954923
IG_PA14_04020	3.01863	1	2.71543	1	2.86302	1
PA14_04020	1.5262	0.284524	1.75242	0.444848	1.6354	0.388185
PA14_04030	1.83232	0.168863	1.5531	0.274044	1.68694	0.188488
PA14_04040	1.18689	0.730065	1.44581	0.306301	1.30997	0.55856
PA14_04050	1.04185	0.593386	0.968852	0.892774	1.00469	0.866333
IG_PA14_04060	0.998811	1	1.47053	1	1.21193	1
PA14_04060	1.54621	0.704841	1.27998	0.848016	1.40681	0.905325
IG_PA14_04070	1.52561	0.484	1.35344	1	1.43695	0.835224
PA14_04070	1.32113	0.698254	1.14781	0.933333	1.23142	0.930741
PA14_04080	1.73928	0.255186	1.06085	0.938275	1.35835	0.581701
PA14_04090	1.122	0.910438	0.837325	0.911078	0.969266	0.984557
IG_PA14_04100	1.61393	0.216	1.09032	0.874	1.32654	0.503516
PA14_04100	0.931747	0.672857	0.984534	0.971429	0.957777	0.931564
IG_PA14_04110	1.58012	1	1.43823	1	1.50751	1
PA14_04110	0.643186	1	1.92408	0.651291	1.11245	0.930564
IG_PA14_04140	1.7289	1	1.03421	0.936667	1.33718	0.997951
PA14_04140	0.99608	0.913534	1.27842	0.944389	1.12846	0.990115
IG_PA14_04150	2.60263	1	1.16278	1	1.73962	1
PA14_04150	1.02797	0.875641	0.748447	0.672185	0.877144	0.900559
IG_PA14_04160	0.603325	1	1.16313	1	0.837702	1
PA14_04160	1.4852	0.522487	1.09488	0.868038	1.27519	0.81214
IG_PA14_04180	1.43782	1	1.1639	1	1.29363	1
PA14_04180	1.46104	0.73	1.34071	1	1.39958	0.959739
IG_PA14_04190	7.15158	1	0.257959	1	1.35824	1
PA14_04190	1.36857	0.616583	1.33638	0.691781	1.35238	0.789973
PA14_04210	1.20309	0.825909	1.36883	0.603946	1.28328	0.845744
IG_PA14_04220	0.800783	0.884857	0.5136	0.351429	0.641313	0.674194
PA14_04220	1.61412	0.637405	1.07295	0.816994	1.31601	0.860535
PA14_04230	1.65997	0.151742	1.00423	0.852188	1.29112	0.393825
PA14_04240	1.17354	0.741048	1.08909	0.975609	1.13053	0.957494
PA14_04250	1.2485	0.598591	0.975806	0.963608	1.10376	0.894194
IG_PA14_04270	2.34156	0.5	1.05901	0.988	1.57471	0.842379
PA14_04270	1.52764	0.475616	1.0922	0.948753	1.2917	0.810318
PA14_04290	1.47749	0.118508	1.14338	0.61541	1.29974	0.263883
IG_PA14_04300	0.851599	0.727	0.823157	0.718	0.837257	0.861337
PA14_04300	1.5405	0.889	1.01989	0.928	1.25345	0.983705
IG_PA14_04310	1.30777	1	2.85838	1	1.93341	1
PA14_04310	0.836685	1	0.588884	0.925105	0.701933	0.997123
IG_PA14_04320	2.65353	0.686	0.991907	0.982	1.62236	0.939773
PA14_04320	1.24887	0.717046	0.956541	0.920189	1.09297	0.934165
IG_PA14_04330	3.94846	1	1.05257	1	2.03863	1
PA14_04330	1.27857	0.838254	0.514524	0.114127	0.811083	0.320187
PA14_04340	1.12562	0.940837	1.25977	0.805066	1.19081	0.967864
PA14_04350	2.15392	0.676857	1.69872	0.626286	1.91283	0.787721
PA14_04370	1.25639	0.900956	0.921457	0.951469	1.07597	0.989286
PA14_04380	1.59452	1	1.52923	0.885455	1.56154	0.993174
IG_PA14_04390	3.59358	1	1.25501	1	2.12367	1
PA14_04390	6.55898	0.0565714	4.13258	0.340571	5.20629	0.0953578
IG_PA14_04410	0.3237	1	0.223144	1	0.26876	1
PA14_04410	0.0355697	3.8251e-08	0.0469228	3.47395e-07	0.0408538	4.37932e-13
IG_PA14_04420	11.7071	1	5.78215	1	8.22752	1
PA14_04420	0.709812	0.449777	1.07213	0.95067	0.87236	0.790866
PA14_04430	0.92743	0.844364	1.49961	0.263364	1.17932	0.556692
IG_PA14_04440	1.3993	1	2.11285	1	1.71945	1
PA14_04440	1.47578	0.641425	0.926951	0.712199	1.1696	0.814725
PA14_04460	1.19107	1	0.984527	0.904	1.08288	0.995237
IG_PA14_04480	1.1274	1	1.39928	1	1.256	1
PA14_04480	1.29466	0.900923	1.93856	1	1.58423	0.994921
PA14_04490	1.84485	0.377633	1.50217	0.597298	1.66471	0.561456
IG_PA14_04510	0.0171893	1	9.83347	1	0.411133	1
PA14_04510	1.04414	0.875229	0.957485	0.871722	0.999874	0.969377
PA14_04520	1.21427	0.604151	0.954492	0.833438	1.07658	0.849003
IG_PA14_04530	1.47597	1	1.77644	1	1.61925	1
PA14_04530	1.69248	0.342857	1.47916	0.637714	1.58223	0.551052
PA14_04550	1.0861	0.255322	1.03032	0.592315	1.05784	0.436899
IG_PA14_04560	1.89396	1	0.199534	1	0.614744	1
PA14_04560	1.31277	0.794079	1.15197	0.404389	1.22975	0.68589
PA14_04570	1.01475	0.841778	0.773742	0.736382	0.88609	0.91632
IG_PA14_04580	0.539495	1	2.59737	1	1.18375	1
PA14_04580	1.71764	1	0.604519	1	1.01899	1
PA14_04590	1.12724	0.92619	0.775484	0.763651	0.934964	0.952233
IG_PA14_04610	3.62498	1	1.38379	1	2.23969	1
PA14_04610	1.41877	0.794264	1.24052	0.574319	1.32665	0.814206
IG_PA14_04630	4.21748	0.333333	0.759253	0.99	1.78945	0.695859
PA14_04630	1.27088	0.83423	0.719056	0.617506	0.955948	0.856842
IG_PA14_04640	0.798841	0.899	0.522375	0.4	0.645983	0.727386
PA14_04640	1.04456	0.697852	1.1629	0.67599	1.10214	0.826172
IG_PA14_04650	1.33016	1	3.0811	1	2.02444	1
PA14_04650	1.2124	0.705714	1.16398	0.698254	1.18794	0.841508
IG_PA14_04660	0	1	0.922676	1	0	1
PA14_04660	1.22297	0.814068	1.01183	0.929246	1.1124	0.967595
IG_PA14_04670	0.062038	1	0.411838	1	0.159842	1
PA14_04670	1.34309	0.912121	1.06024	0.941408	1.19332	0.989507
IG_PA14_04680	0	1	0	1	0	1
PA14_04680	1.38368	0.626494	1.0758	0.824827	1.22007	0.857905
PA14_04690	1.29676	0.417143	1.21011	0.944286	1.25268	0.760882
IG_PA14_04700	1.26774	1	1.02538	0.799	1.14014	0.978291
PA14_04700	1.37329	0.797339	0.911442	0.84027	1.11878	0.938312
IG_PA14_04710	2.54352	1	1.12114	1	1.68868	1
PA14_04710	1.05772	0.904857	0.769745	0.552857	0.902317	0.846751
IG_PA14_04730	68	1	0.395989	1	5.18915	1
PA14_04730	1.06119	0.796312	0.92991	0.549978	0.993385	0.799547
IG_PA14_04750	0.699899	1	0.864858	1	0.778019	1
PA14_04750	0.907107	1	0.985602	1	0.94554	1
IG_PA14_04760	1.87173	1	0.924822	1	1.31568	1
PA14_04760	0.268344	1	7	1	1.37055	1
IG_PA14_04780	0.333277	1	0.0874637	1	0.170733	1
PA14_04780	1.61155	0.573094	0.946795	0.911679	1.23524	0.861656
PA14_04790	1.08182	0.665952	0.715432	0.501883	0.879754	0.700522
IG_PA14_04810	0.662151	1	1.8523	1	1.10748	1
PA14_04810	1.17244	0.90577	1.0763	0.83673	1.12334	0.967989
IG_PA14_04820	1.56662	0.168	1.24419	0.626	1.39613	0.342027
PA14_04820	1.45203	0.717489	1.21673	0.931126	1.32918	0.937545
PA14_04830	1.60916	0.600286	1.32426	0.792286	1.45977	0.829054
IG_PA14_04840	1.59942	1	2.16535	1	1.86099	1
PA14_04840	1.17892	0.92673	0.984053	0.933458	1.07709	0.990457
PA14_04850	1.91405	0.998	1.07792	0.978	1.43638	0.999711
IG_PA14_04860	0.962201	1	1.48593	0.617	1.19573	0.914941
PA14_04860	1.83721	0.275152	1.25867	0.822597	1.52067	0.562616
PA14_04870	1.74022	0.234114	1.75623	0.141775	1.74821	0.146224
PA14_04890	1.69356	0.140748	1.37707	0.132339	1.52714	0.0928186
IG_PA14_04900	0.556448	1	1.34622	1	0.865507	1
PA14_04900	0.618947	0.998046	1.3992	0.866875	0.930608	0.990474
PA14_04910	1.29985	0.562418	1.55802	0.441334	1.42309	0.594092
PA14_04920	1.28836	0.597536	1.15629	0.6555	1.22054	0.75881
IG_PA14_04930	1.01813	1	0.68345	1	0.834171	1
PA14_04930	0	1	0	1	0	1
PA14_04940	1.18138	0.700758	1.03302	0.973095	1.10472	0.942982
PA14_04950	0.938656	0.66993	1.21656	0.76979	1.06861	0.857216
PA14_04960	1.20519	0.855143	1.56629	0.585143	1.37392	0.846837
IG_PA14_04970	0	1	0	1	0	1
PA14_04970	0	1	0.94849	0.886667	0	0.99332
IG_PA14_04980	0.341786	1	0.400918	1	0.370173	1
PA14_04980	0.547122	0.636103	1.31791	0.593026	0.84915	0.744987
IG_PA14_05000	0.93711	1	0.93595	1	0.93653	1
PA14_05000	0.858194	0.774604	0.618923	0.237652	0.728804	0.495624
IG_PA14_05010	1.18488	1	1.79154	1	1.45697	1
PA14_05010	1.33812	0.943529	1.18277	0.559593	1.25805	0.865207
PA14_05020	1.80645	0.544	1.23823	1	1.49559	0.87519
PA14_05030	0.412056	0.7	1.94598	1	0.895463	0.949672
IG_PA14_05040	1.3489	1	9.58623	1	3.59595	1
PA14_05040	1.83211	0.530396	1.64965	0.367026	1.73849	0.513237
IG_PA14_05050	1.25687	1	1.26879	1	1.26282	1
PA14_05050	1.51088	0.890065	0.762065	0.900433	1.07303	0.978836
PA14_05060	0.938293	0.780857	1.1215	0.848571	1.02582	0.935321
IG_PA14_05070	0.851826	1	0.662036	1	0.750959	1
PA14_05070	0.486953	1	1.06639	1	0.720612	1
PA14_05080	0.0937488	0.646638	0.245062	0.363302	0.151572	0.575211
IG_PA14_05110	0	1	0.40749	1	0	1
PA14_05110	1.08979	0.526556	1.11072	0.927717	1.10021	0.838465
IG_PA14_05120	2.1203	1	2.20933	1	2.16436	1
PA14_05120	0.987389	1	1.72918	1	1.30667	1
IG_PA14_05130	1.24307	0.683333	1.22361	0.713333	1.2333	0.837712
PA14_05130	0.912735	0.650368	1.03568	0.871429	0.972267	0.888571
PA14_05150	1.41028	1	0.1584	1	0.472639	1
PA14_05160	0.706593	0.224808	0.851936	0.843473	0.775869	0.504906
IG_PA14_05180	0.634001	0.666667	1.1106	0.98	0.839121	0.931436
PA14_05180	1.42867	0.941113	1.28542	0.635304	1.35515	0.905415
IG_PA14_05190	1.57904	0.546667	1.69266	0.416667	1.63486	0.564749
PA14_05190	1.1614	0.94678	0.890968	0.919824	1.01724	0.991279
PA14_05200	1.25388	0.257829	1.11259	0.54013	1.18112	0.413801
IG_PA14_05210	0.641378	1	1.23982	1	0.891735	1
PA14_05210	1.58303	0.939143	0.992812	0.969429	1.25366	0.995863
IG_PA14_05220	1.44275	0.592	1.46628	0.963	1.45447	0.890462
PA14_05220	0.728155	0.627903	1.1354	0.738504	0.909254	0.820068
PA14_05230	0.895004	0.581347	0.948778	0.92983	0.921499	0.873082
IG_PA14_05250	2.23515	1	2.54762	0.8	2.38628	0.978515
PA14_05250	0.396387	0.37557	0.590267	0.690703	0.483709	0.60944
PA14_05260	1.64332	1	0.164238	1	0.519515	1
IG_PA14_05270	1.02628	1	0.402485	1	0.642699	1
PA14_05270	1.0218	0.978175	1.46917	0.901667	1.22523	0.992745
IG_PA14_05280	32.1684	1	12	1	19.6474	1
PA14_05280	0.812539	1	1.49106	0.754286	1.1007	0.966982
PA14_05290	1.41254	0.520693	1.08947	0.956645	1.24053	0.845266
PA14_05300	0.692876	0.32976	0.946545	0.87432	0.809838	0.646894
IG_PA14_05310	0	1	0	1	0	1
PA14_05310	0.262444	0.0301078	0.496566	0.144991	0.361	0.0280869
IG_PA14_05320	1.0915	0.94	1.01414	0.997	1.05211	0.997984
PA14_05320	1.30636	0.888	1.67553	0.632571	1.47947	0.885695
PA14_05330	0.182846	0.748571	1.22652	1	0.473566	0.965349
PA14_05340	1.43821	0.789784	1.03117	0.975714	1.2178	0.971408
IG_PA14_05360	0.306253	1	2.03192	1	0.788849	1
PA14_05360	0.619597	0.132292	0.67327	0.171187	0.645876	0.108426
IG_PA14_05380	1.20672	1	1.04808	1	1.12461	1
PA14_05380	0.922345	0.963975	1.37057	0.874757	1.12434	0.987016
PA14_05390	1.53233	0.431121	1.2208	0.59908	1.36772	0.607911
PA14_05400	1.2063	0.672274	1.08361	0.725374	1.14331	0.837859
PA14_05410	0.916979	0.638889	1.22247	0.690873	1.05876	0.802371
PA14_05420	0.972984	0.905324	1.29293	0.752354	1.1216	0.942683
IG_PA14_05430	1.48245	1	1.29599	1	1.38609	1
PA14_05430	1.68275	0.729307	1.21375	0.797792	1.42914	0.896939
PA14_05440	0.974336	0.814654	1.16214	0.522286	1.0641	0.789071
IG_PA14_05450	0	1	0.507395	1	0	1
PA14_05450	0.511376	0.281142	0.820834	0.885268	0.647884	0.595027
IG_PA14_05460	7.53411	1	1.24826	1	3.06669	1
PA14_05460	1.44609	0.714497	1.10844	0.823263	1.26606	0.900361
IG_PA14_05480	1.67674	0.666667	1.251	0.666667	1.44831	0.804858
PA14_05480	0.922044	0.742374	0.988474	0.915597	0.954681	0.942141
IG_PA14_05500	0	1	0	1	0	1
PA14_05500	1.42619	0.85987	1.34533	0.656342	1.38517	0.887215
PA14_05510	1.09164	0.932489	1.38681	0.53645	1.2304	0.846736
IG_PA14_05520	0.595647	1	0.817542	1	0.69783	1
PA14_05520	0.512066	0.703714	0.63618	0.485714	0.570759	0.708737
IG_PA14_05530	0.747817	0.976	0.722149	0.901	0.734871	0.992413
PA14_05530	3.53481	0.867209	1.6287	0.195646	2.39941	0.47064
PA14_05540	2.13114	0.405663	2.81275	0.0615008	2.44834	0.117032
PA14_05550	0	1	3	0.164915	0	0.462145
IG_PA14_05560	0.0292763	1	1.41499	1	0.203533	1
PA14_05560	0.514061	0.0038265	0.165423	0.00227699	0.291612	0.000110224
IG_PA14_05580	2.05816	1	1.72814	1	1.88595	1
PA14_05580	1.70726	0.959218	2.00178	0.107864	1.84867	0.338177
PA14_05590	0.249856	0.547353	0	1	0	0.877221
IG_PA14_05600	0.601609	1	2.09272	1	1.12205	1
PA14_05600	0.817439	0.521667	0.86456	0.852381	0.840669	0.805032
IG_PA14_05620	6.69909	1	0.618158	1	2.03497	1
PA14_05620	2.17081	0.847949	1.53816	0.637974	1.82731	0.873337
IG_PA14_05630	0.38684	0.865	2.90782	1	1.0606	0.990447
PA14_05630	0.796507	0.779429	1.42842	0.827429	1.06665	0.927801
IG_PA14_05640	2.89598	1	0.3092	1	0.946275	1
PA14_05640	1.09976	0.923099	0.782146	0.694179	0.927456	0.925979
PA14_05650	0.995384	0.616339	1.0498	0.805164	1.02223	0.843963
IG_PA14_05660	1.62341	1	3.4173	1	2.35535	1
PA14_05660	0.878964	0.682316	1.25379	0.761147	1.04978	0.859612
PA14_05690	1.11584	0.75237	1.02275	0.885982	1.06828	0.936944
PA14_05700	0.911356	0.658064	1.02813	0.858862	0.967982	0.887682
IG_PA14_05740	1.15669	0.86	0.770947	0.746667	0.944323	0.926572
PA14_05740	1.00844	0.935931	1.31787	0.513105	1.15282	0.832475
PA14_05750	1.07267	0.892907	1.04128	0.742989	1.05686	0.935652
IG_PA14_05770	1.56216	1	0.215509	1	0.580224	1
PA14_05770	1.24516	0.535711	0.980154	0.947185	1.10474	0.85166
IG_PA14_05775	0	1	0	1	0	1
PA14_05775	0	1	0	1	0	1
IG_PA14_05790	0.668201	0.344	1.13004	0.966286	0.86896	0.698513
PA14_05790	1.32096	0.921216	0.909897	0.777517	1.09633	0.955285
IG_PA14_05810	0.757027	1	1.46523	1	1.0532	1
PA14_05810	1.00363	0.91201	0.69346	0.859534	0.834253	0.97476
IG_PA14_05820	0.814383	1	1.42332	1	1.07663	1
PA14_05820	0.95496	0.585004	0.921795	0.717378	0.938231	0.784063
IG_PA14_05840	0.10877	1	1.70331	1	0.430428	1
PA14_05840	1.04668	0.638972	1.13302	0.901668	1.089	0.893827
IG_PA14_05850	0.0904086	0.346667	5.20494	1	0.685982	0.713922
PA14_05850	1.28411	0.408933	1.08596	0.908825	1.18089	0.739509
IG_PA14_05860	0.230035	0.773333	9.19398	0.666667	1.45428	0.857116
PA14_05860	1.04285	0.942857	1.39699	0.600857	1.207	0.888442
PA14_05870	0.853627	0.965008	1.0781	0.889757	0.95932	0.989499
IG_PA14_05880	1.60009	0.394286	0.901761	0.644857	1.20121	0.60244
PA14_05880	1.07607	0.62201	0.85911	0.949296	0.961489	0.901552
PA14_05890	0.933422	0.938054	0.783647	0.670286	0.855262	0.92051
IG_PA14_05910	0	1	0.363127	1	0	1
PA14_05910	1.10822	0.916514	0.782682	0.835057	0.931335	0.970019
PA14_05920	0.96132	0.528632	1.01942	0.839113	0.989944	0.804158
IG_PA14_05950	1.3973	0.66	1.00854	0.996667	1.18711	0.933322
PA14_05950	1.03054	0.579855	1.10553	0.563696	1.06738	0.692365
IG_PA14_05960	1.0623	0.312	0.410326	0.184857	0.660219	0.222219
PA14_05960	0	1	0.0466205	1	0	1
IG_PA14_05970	0.558944	1	1.19883	1	0.818583	1
PA14_05970	1.01135	0.804841	1.04165	0.906746	1.02639	0.959672
IG_PA14_05990	0.44835	1	1.49831	1	0.819613	1
PA14_05990	1.00091	0.954845	0.953069	0.802725	0.976698	0.970322
IG_PA14_06000	2.81868	0.967056	1.316	0.790909	1.92598	0.969889
PA14_06000	0.760647	0.250848	0.602366	0.352922	0.676896	0.303162
IG_PA14_06010	1.20122	1	1.75638	1	1.45252	1
PA14_06010	0.889707	0.824416	1.20191	0.661385	1.03409	0.875954
IG_PA14_06030	0.398348	1	1.35858	1	0.735654	1
PA14_06030	1.67707	0.503755	1.21816	0.653381	1.42932	0.694908
PA14_06040	0.737564	0.452873	1.60689	0.479184	1.08866	0.54856
IG_PA14_06060	0	1	1	1	0	1
PA14_06060	1.25527	0.465309	0.752619	0.379417	0.971978	0.482708
PA14_06070	1.08888	0.911236	1.10929	0.968644	1.09904	0.99283
IG_PA14_06080	1.05378	1	1.42027	1	1.22338	1
PA14_06080	1.39157	0.621614	1.31627	0.65147	1.3534	0.771033
IG_PA14_06090	6.97699	1	32	1	14.942	1
PA14_06090	1.4359	0.778	0.900798	0.97	1.1373	0.967088
IG_PA14_06120	0	1	1	1	0	1
PA14_06120	1.13648	0.898345	1.0874	0.824889	1.11167	0.963129
PA14_06130	1.2506	0.336866	1.25148	0.772129	1.25104	0.610379
IG_PA14_06150	0	1	0	1	0	1
PA14_06150	1.33919	0.609746	0.864884	0.829727	1.07622	0.850644
IG_PA14_06160	0.88731	1	34.2864	1	5.51568	1
PA14_06160	1.05005	0.693492	1.04864	0.930612	1.04935	0.927999
IG_PA14_06170	0.146943	1	0.312239	1	0.214199	1
PA14_06170	0.646122	0.388076	1.05537	0.957238	0.82577	0.739343
PA14_06180	1.07826	0.858492	0.818385	0.373175	0.939378	0.685037
IG_PA14_06190	0	1	0	1	0	1
PA14_06190	1.20468	0.82951	1.24611	0.99028	1.22522	0.983016
IG_PA14_06200	2.02721	1	1.10871	1	1.4992	1
PA14_06200	1.26873	0.909429	1.15429	0.684	1.21015	0.917358
PA14_06210	0.942719	0.877706	1.08922	0.768095	1.01333	0.939974
PA14_06230	1.1766	0.701197	1.0373	0.94274	1.10476	0.934674
IG_PA14_06240	0.764294	0.842	0.735514	1	0.749766	0.986803
PA14_06240	1.10803	0.946843	1.31286	0.692986	1.2061	0.932629
IG_PA14_06250	0.703837	1	1.0242	1	0.849042	1
PA14_06250	1.08344	0.78373	1.04069	0.420159	1.06185	0.695072
IG_PA14_06260	0.792619	1	1.58747	1	1.12172	1
PA14_06260	1.28062	0.789269	1.05686	0.875557	1.16337	0.946423
IG_PA14_06270	8.78655	1	0	1	0	1
PA14_06270	0.980188	0.61308	1.10997	0.683627	1.04306	0.783584
IG_PA14_06280	1.31428	1	0.552674	1	0.852274	1
PA14_06280	1.22182	0.656571	0.920281	0.920286	1.06039	0.908643
IG_PA14_06290	1.374	1	0.964555	1	1.15121	1
PA14_06290	0.511054	0.0474251	0.674404	0.25505	0.587075	0.0654975
IG_PA14_06300	2.13567	0.808	1.16396	0.86	1.57665	0.947828
PA14_06300	0.848243	0.839603	1.02997	0.987778	0.934701	0.984531
PA14_06310	1.25764	0.62627	1.41936	0.912698	1.33606	0.891302
IG_PA14_06320	0.997208	0.857226	0.688362	0.673922	0.828517	0.894686
PA14_06320	1.26705	0.634302	1.23681	0.707927	1.25184	0.808561
IG_PA14_06330	0.821576	1	0.961656	0.97	0.888861	0.999545
PA14_06330	0.88126	0.803707	1.01768	0.956866	0.947017	0.970999
IG_PA14_06340	2.21871	1	2.13451	1	2.1762	1
PA14_06340	1.34326	0.782931	1.23148	0.463543	1.28616	0.730768
IG_PA14_06350	0.64398	1	1.37906	1	0.942382	1
PA14_06350	1.34634	0.979	0.878788	1	1.08773	0.999778
PA14_06360	1.2282	0.332193	1.27545	0.245664	1.2516	0.286103
IG_PA14_06390	9.94616	1	0.973941	1	3.11239	1
PA14_06390	1.64233	1	1.53687	0.694	1.58872	0.947507
IG_PA14_06400	2.1397	1	1.41705	1	1.74128	1
PA14_06400	0.95723	0.766984	1.13191	0.902408	1.04091	0.946822
IG_PA14_06420	16.1638	1	0	1	0	1
PA14_06420	1.25883	0.497814	1.16086	0.909514	1.20885	0.81153
PA14_06430	5.95614	0.1	1.90836	0.505	3.37142	0.201282
PA14_06450	1.16848	0.966673	1.05221	0.885417	1.10882	0.989081
PA14_06460	2.00253	0.872813	1.10512	0.784626	1.48763	0.944097
PA14_06480	1.12013	0.857158	0.962423	0.949367	1.03829	0.981467
IG_PA14_06500	1.11841	0.897165	1.37289	0.430087	1.23913	0.753306
PA14_06500	0.87358	0.846387	0.491378	0.863807	0.655178	0.960089
IG_PA14_06510	1.49722	1	1.27177	1	1.3799	1
PA14_06510	3.75776	0.531718	3.73861	0.705087	3.74817	0.74272
PA14_06530	5.64071	0.304563	0.831151	0.980012	2.16524	0.659352
PA14_06540	0.300658	1	1.82249	0.728	0.740235	0.959107
PA14_06570	0.351025	0.531538	0.766318	0.892797	0.518649	0.828279
IG_PA14_06580	0.761386	1	1.02555	1	0.883651	1
PA14_06580	1.10769	0.99	0.864251	1	0.978428	0.99995
IG_PA14_06600	0.782088	0.905714	2.31417	0.528	1.34532	0.830993
PA14_06600	0.422968	0.0159723	0.493439	0.0865509	0.456847	0.0104842
IG_PA14_06620	3.86592	1	0.603066	1	1.52689	1
PA14_06620	1.02766	0.95041	0.91101	0.554941	0.967577	0.864842
IG_PA14_06640	0.829607	1	1.43259	0.405	1.09018	0.771067
PA14_06640	1.08347	0.563659	1.24028	0.827406	1.15922	0.82211
IG_PA14_06650	1.06823	0.97	1.18757	0.802	1.12632	0.973285
PA14_06650	0.755222	0.383306	1.02396	0.93836	0.879383	0.727466
PA14_06660	0.913603	0.609538	1.12519	0.827762	1.01389	0.849709
PA14_06670	0.368251	0.0368485	0.762572	0.585521	0.529922	0.104344
PA14_06680	0.783783	0.675952	0.579642	0.331587	0.674028	0.559334
PA14_06690	0.475765	0.165143	0.52981	0.189429	0.502061	0.139668
PA14_06700	0.519873	0.371825	0.71212	0.65373	0.608451	0.586875
PA14_06710	0.35687	0.0615873	0.371457	0.0845238	0.36409	0.0325767
PA14_06720	1.12887	0.918439	1.1637	0.604811	1.14615	0.882061
PA14_06730	1.42915	0.949	0.769193	0.712	1.04847	0.940574
PA14_06740	2.24988	0.243	0.663481	0.511	1.22178	0.383208
IG_PA14_06750	1.21453	1	1.45565	1	1.32963	1
PA14_06750	1.33692	0.507928	1.13707	0.694895	1.23295	0.720529
IG_PA14_06770	1.54903	0.916667	3.18294	0.35	2.22047	0.685567
PA14_06770	0.909859	0.841335	1.32403	0.747161	1.09758	0.92044
PA14_06790	0.619662	0.646746	1.12983	0.796905	0.836729	0.85701
PA14_06800	1.15818	0.765	1.65736	0.1	1.38547	0.273141
IG_PA14_06810	0.0800824	1	0.719835	1	0.240096	1
PA14_06810	1.0424	0.732286	1.26303	0.884857	1.14742	0.92913
PA14_06830	0.73105	0.360895	1.18059	0.50064	0.929016	0.489826
PA14_06840	1.17821	0.91458	0.932314	0.576015	1.04807	0.864452
PA14_06860	0.980561	0.986667	1.13171	0.786667	1.05343	0.972841
IG_PA14_06870	1.46676	1	1.20153	1	1.32754	1
PA14_06870	0.896197	0.674545	1.51484	0.780563	1.16516	0.864268
IG_PA14_06880	0.83652	0.820286	0.849036	1	0.842754	0.982786
PA14_06880	1.08773	0.93645	1.14813	0.881873	1.11752	0.983866
IG_PA14_06890	0	1	0	1	0	1
PA14_06890	0.721305	0.726416	0.932496	0.953531	0.820131	0.947016
PA14_06900	1.70951	0.413333	1.06999	0.996667	1.35247	0.777294
PA14_06920	0.978943	0.64945	0.96016	0.705549	0.969506	0.815816
PA14_06930	1.35868	0.948211	1.65095	0.561772	1.4977	0.868179
IG_PA14_06940	1.78031	1	0.982709	1	1.3227	1
PA14_06940	0.504702	0.537778	1.46846	0.382222	0.860891	0.530745
PA14_06950	1.08533	0.950209	1.24179	0.631555	1.16093	0.906551
IG_PA14_06960	0.0431599	0.109	0.261004	0.7	0.106136	0.272626
PA14_06960	0.994626	0.926033	1.16923	0.752149	1.0784	0.948421
IG_PA14_06970	0.727888	1	1.08881	1	0.890243	1
PA14_06970	0.584504	0.566111	0.942344	0.914365	0.742162	0.858488
IG_PA14_06980	0.878941	1	0.926032	1	0.902179	1
PA14_06980	0.900854	0.667749	1.2787	0.586392	1.07327	0.758696
PA14_06990	1.25592	0.797325	0.894628	0.867162	1.05999	0.946556
PA14_07000	1.15871	0.897922	0.93657	0.902554	1.04174	0.980773
IG_PA14_07010	1.39744	1	1.41688	1	1.40712	1
PA14_07010	1.00536	0.634848	0.997001	0.723467	1.00117	0.816653
IG_PA14_07020	3.34262	1	1.23233	1	2.02958	1
PA14_07020	0.864376	0.721429	0.921295	0.740857	0.892382	0.869308
IG_PA14_07030	0.635023	1	0.656198	1	0.645524	1
PA14_07030	1.18273	0.837143	1.44948	0.469429	1.30933	0.760021
IG_PA14_07040	1.15168	0.916667	0.540627	0.39	0.78907	0.725232
PA14_07040	1.40032	0.647063	1.14941	0.814683	1.26867	0.864669
IG_PA14_07050	1.09083	0.973333	1.9456	0.683333	1.45682	0.936344
PA14_07050	1.04028	0.856361	1.10586	0.897762	1.07257	0.970939
PA14_07060	1.53792	0.900181	1.01057	0.919172	1.24667	0.984169
IG_PA14_07070	0.700703	0.503333	1.00346	0.996667	0.838528	0.847718
PA14_07070	0.941191	0.626091	0.910028	0.688666	0.925478	0.793891
IG_PA14_07090	3.60915	1	0.153485	1	0.744278	1
PA14_07090	0.370859	0.559634	2	0.165824	0.861231	0.313416
PA14_07110	0.858822	0.556776	0.962679	0.913795	0.909269	0.852583
IG_PA14_07130	0.377042	1	12.4764	1	2.1689	1
PA14_07130	0.261482	0.276874	0.110074	0.733253	0.169654	0.526723
PA14_07140	1.25145	0.947802	1.1845	0.745837	1.21751	0.952101
PA14_07150	1.33777	0.683092	1.05905	0.938825	1.19028	0.926205
IG_PA14_07170	1.00157	0.97	0.788767	0.83	0.888824	0.979637
PA14_07170	0.378638	0.0172276	0.174266	0.0204892	0.256873	0.00315885
PA14_07190	0.844209	0.817675	1.35763	0.491862	1.07057	0.768511
IG_PA14_07200	1.06077	1	0.909309	1	0.982124	1
PA14_07200	0.780815	0.706667	1.71084	0.86	1.15579	0.910396
IG_PA14_07210	0.62381	0.353333	0.822148	0.93	0.716145	0.694304
PA14_07210	0.307698	0.505	0.872537	1	0.518149	0.850014
IG_PA14_07230	1.29386	1	1.41511	1	1.35313	1
PA14_07230	0	1	0	1	0	1
PA14_07240	1.07262	0.952143	0.966575	0.914603	1.01822	0.991274
PA14_07250	1.52031	0.957459	1.34972	0.385233	1.43248	0.736723
PA14_07260	0.761185	0.817104	1.36827	0.985548	1.02054	0.979679
PA14_07280	1.18173	0.929931	0.958524	0.73096	1.06429	0.942151
IG_PA14_07290	1.18242	1	1.67859	1	1.40883	1
PA14_07290	1.3589	0.72746	1.04118	0.979365	1.18948	0.954003
IG_PA14_07300	1.19627	1	1.21646	1	1.20632	1
PA14_07300	1.11065	0.919512	1.19857	0.4911	1.15378	0.810581
PA14_07310	0.734621	0.556136	0.835389	0.695373	0.783387	0.754127
IG_PA14_07330	1.55032	1	1.54678	1	1.54855	1
PA14_07330	1.90184	0.324	1.21796	0.965429	1.52196	0.676332
IG_PA14_07340	0.064702	1	1.38701	1	0.29957	1
PA14_07340	0.903969	0.829383	0.93499	0.955813	0.919348	0.976861
IG_PA14_07355	0.829	1	1.07037	1	0.941984	1
PA14_07355	0.556997	0.377	1.19336	0.916	0.815291	0.712506
PA14_07360	1.02793	0.952063	0.945379	0.786905	0.985789	0.965526
IG_PA14_07370	1.07787	0.603333	0.588924	0.666667	0.796732	0.768546
PA14_07370	1.60916	0.98	1.11203	0.75	1.3377	0.961295
PA14_07380	0.586	0.26	1.00352	0.966857	0.766854	0.598487
PA14_07400	0.728952	0.20627	0.954613	0.909921	0.834186	0.501687
PA14_07410	0.871957	0.831143	1.10934	0.544286	0.983514	0.811222
PA14_07420	0.860636	0.84632	1.35691	0.560974	1.08065	0.828433
IG_PA14_07430	0.601623	1	0.771716	0.71	0.681382	0.953168
PA14_07430	0.981691	0.762718	0.980449	0.906186	0.98107	0.946465
IG_PA14_07440	0.981532	0.925671	1.09045	0.789004	1.03456	0.959852
PA14_07440	1.61096	0.595	1.01077	1	1.27605	0.90392
IG_PA14_07450	0.341025	1	1.42582	1	0.697308	1
PA14_07450	0.750872	0.669158	0.991886	0.77037	0.863006	0.857079
IG_PA14_07460	1.47097	0.993333	1.85709	0.796667	1.65279	0.976539
PA14_07460	0.453647	1	0.988743	1	0.669732	1
IG_PA14_07480	1.52301	0.976	0.808005	0.826	1.10932	0.979869
PA14_07480	1.12849	0.92062	0.916429	0.894496	1.01695	0.983415
IG_PA14_07500	1.17543	0.957231	0.982514	0.939226	1.07465	0.994725
PA14_07500	0.989513	0.796852	1.23946	0.436541	1.10746	0.715183
IG_PA14_07520	0	1	0	1	0	1
PA14_07520	0.914695	0.620067	1.86915	0.419233	1.30756	0.610175
IG_PA14_07530	0	1	0	1	0	1
PA14_07530	0.991695	0.339015	1.3367	0.857415	1.15135	0.64982
IG_PA14_07550	0.81578	1	0.71277	1	0.762537	1
PA14_07550	1.16678	0.844603	0.768038	0.798413	0.94664	0.940045
PA14_07560	0.942562	1	1.42411	1	1.15858	1
IG_PA14_07570	0	1	0	1	0	1
PA14_07570	0.369739	0.659911	0.697987	0.791144	0.508009	0.861401
PA14_07580	1.11504	0.959697	0.736984	0.726688	0.906515	0.94874
IG_PA14_07590	2.16858	1	0.6864	1	1.22005	1
PA14_07590	0.429998	0.904	0	1	0	0.995237
PA14_07600	0.840609	0.599026	0.389667	0.0944372	0.572327	0.219056
PA14_07620	0.172738	0.0130016	0.855072	0.374539	0.384322	0.0307989
PA14_07630	1.15697	0.610556	0.827934	0.633571	0.978719	0.75423
IG_PA14_07650	0.966381	1	1.21813	1	1.08498	1
PA14_07650	1.23754	0.621046	0.953104	0.809849	1.08605	0.848612
PA14_07660	0.729041	0.403834	0.883946	0.664134	0.802766	0.621157
IG_PA14_07680	0	1	0	1	0	1
PA14_07680	0.940062	0.93004	1.07198	0.584291	1.00386	0.874834
IG_PA14_07690	1.48828	0.697	1.2869	0.173	1.38393	0.375662
PA14_07690	1.24424	1	1.35745	0.853	1.29961	0.988623
PA14_07700	1.51612	0.337424	1.13808	0.824556	1.31357	0.634165
PA14_07710	0.987948	0.886	1.37395	0.262571	1.16507	0.571888
PA14_07730	0.927238	0.587221	1.06531	0.958923	0.993881	0.886487
IG_PA14_07740	0.0724566	1	0.948625	1	0.262172	1
PA14_07740	4.41958	0.904373	0.560135	0.436402	1.57339	0.761597
PA14_07760	0	1	0.427208	0.671543	0	0.938936
PA14_07770	0.2756	0.250869	0.409134	0.667783	0.335794	0.46683
IG_PA14_07780	1.36165	1	1.63684	0.666667	1.49292	0.936977
PA14_07780	1.80122	0.435428	1.70881	0.407291	1.75441	0.484093
PA14_07790	2.09032	0.25965	2.26218	0.412762	2.17455	0.346526
PA14_07800	0.884844	0.564738	0.918739	0.830286	0.901632	0.824024
PA14_07810	1.05405	0.854727	1.20265	0.751061	1.1259	0.926492
IG_PA14_07820	1.39671	1	0.740279	1	1.01683	1
PA14_07820	0.919172	0.548022	1.28168	0.375129	1.0854	0.530789
IG_PA14_07840	1.94998	1	6.10419	1	3.45008	1
PA14_07840	0.993003	0.85974	1.03846	0.777446	1.01548	0.937678
IG_PA14_07850	1.36211	1	0.448723	1	0.781799	1
PA14_07850	1.20183	0.698611	0.712034	0.265121	0.925064	0.497533
IG_PA14_07860	1.2799	0.88	1.71099	0.976667	1.47983	0.989627
PA14_07860	0.892025	0.937512	0.940397	0.786778	0.915892	0.962095
IG_PA14_07870	0.450045	1	0.675559	1	0.551391	1
PA14_07870	0.570473	0.0884113	0.922803	0.865946	0.725558	0.273293
IG_PA14_07890	1.56428	1	1.14411	1	1.3378	1
PA14_07890	0.930477	0.38363	0.555925	0.36189	0.719219	0.412955
IG_PA14_07900	0.843362	1	0.619699	1	0.722932	1
PA14_07900	0.634001	0.224836	0.344727	0.119972	0.467501	0.124428
IG_PA14_07910	1.21801	1	1.57258	1	1.38399	1
PA14_07910	0.516976	0.856084	0.704038	0.613042	0.6033	0.863168
PA14_07930	0.54373	0.211066	0.808232	0.798137	0.662918	0.468496
IG_PA14_07940	1.30088	1	0.334134	1	0.659295	1
PA14_07940	0.415397	0.302717	0.871453	0.720023	0.601664	0.550015
IG_PA14_07950	1.86292	1	0.695947	1	1.13864	1
PA14_07950	2.24731	0.481	1.02273	0.994	1.51604	0.830917
IG_PA14_07960	0.100838	1	2.5133	1	0.503424	1
PA14_07960	0.0260066	0.346667	0.0159132	1	0.0203433	0.713922
IG_PA14_07970	0.434791	0.775429	0.811794	1	0.594105	0.972651
PA14_07970	1.12721	0.86	1.1394	0.773333	1.13329	0.936326
IG_PA14_07980	1.23187	1	0.883381	1	1.04317	1
PA14_07980	1.09845	1	0.779436	0.838	0.925294	0.986106
IG_PA14_07990	0.803512	0.754286	1.6946	0.768	1.16689	0.895555
PA14_07990	0.773338	0.706571	1.00932	0.882857	0.883485	0.918188
IG_PA14_08000	0.818228	1	0.604176	1	0.703103	1
PA14_08000	0.841575	0.541429	0.936237	0.756984	0.887645	0.775424
PA14_08010	1.09174	0.945635	1.11635	0.844444	1.10398	0.978187
IG_PA14_08020	1.36053	0.81	1.19661	1	1.27594	0.980684
PA14_08020	0.845719	0.912	0.850633	0.802	0.848172	0.960186
PA14_08030	1.0915	0.913225	0.932509	0.939008	1.00888	0.989331
PA14_08040	1.20032	0.618571	1.19731	0.859048	1.19881	0.867361
PA14_08050	0.712404	0.0694808	1.03117	0.818857	0.857095	0.219987
PA14_08060	0.896341	0.894286	1.1202	0.847429	1.00204	0.967977
IG_PA14_08070	0.0574471	1	2.28976	1	0.362685	1
PA14_08070	0.97294	0.740126	0.980332	0.952384	0.976629	0.951397
IG_PA14_08090	1.24998	1	0.992601	1	1.11388	1
PA14_08090	1.06542	0.75873	1.01241	0.954444	1.03858	0.957879
PA14_08100	0.140542	0.126	1.2641	0.694	0.421496	0.300524
PA14_08110	2.19672	1	2.47931	1	2.33374	1
IG_PA14_08120	1.8003	1	0.113576	1	0.452185	1
PA14_08120	1.30227	0.849407	0.998744	0.847899	1.14045	0.956592
PA14_08130	1.0797	0.868095	1.11913	0.720678	1.09924	0.919042
PA14_08140	0.0390347	0.433333	1.28867	0.666667	0.224283	0.647606
PA14_08150	1.13374	0.761444	1.17824	0.81036	1.15578	0.914962
IG_PA14_08160	0.184236	1	0.0941321	1	0.131691	1
PA14_08160	0.578648	0.461797	0.786319	0.595152	0.674538	0.629813
PA14_08180	1.62589	0.366571	1.11778	0.493714	1.3481	0.490344
PA14_08190	0.8407	0.77	0.84553	0.76	0.843112	0.898751
PA14_08200	0.555327	0.711	1.15584	1	0.801169	0.95351
PA14_08210	1.10223	0.827302	1.08749	0.996349	1.09484	0.983568
PA14_08220	1.60644	0.689714	0.996061	0.953143	1.26496	0.933153
PA14_08230	1.16682	0.994	1.48945	0.691	1.3183	0.944859
PA14_08240	0.677992	0.286968	0.916552	0.81096	0.788299	0.572007
PA14_08250	0.48101	0.36	0.792161	0.753143	0.617282	0.624999
PA14_08260	0.678833	0.466626	0.93279	0.901946	0.795744	0.785105
PA14_08270	0.844677	0.949228	1.45118	0.464396	1.10715	0.801902
PA14_08280	1.05565	0.959199	1.34615	0.14684	1.19208	0.416922
IG_PA14_08300	0.46357	1	6.66579	1	1.75786	1
PA14_08300	0.981606	0.557644	1.03612	0.91337	1.0085	0.852958
IG_PA14_08310	1.15482	0.918198	1.22785	0.754378	1.19077	0.947019
PA14_08310	0.879986	0.698612	1.1587	0.76935	1.00977	0.87118
PA14_08320	0.66552	0.994	0.795197	1	0.727475	0.999982
PA14_08330	0.767927	0.706667	1.64358	0.666667	1.12345	0.825698
IG_PA14_08340	1.06807	0.815397	1.02089	0.803095	1.04422	0.932076
PA14_08340	0.25877	0.0290693	0.266017	0.175649	0.262368	0.0320521
PA14_08350	0.0844915	0.36812	0.0418778	0.117551	0.0594838	0.17916
PA14_08360	0.0504258	0.481176	0.66318	0.792471	0.18287	0.748955
PA14_08370	0.333992	0.0972378	0.275559	0.0247028	0.303372	0.0168898
IG_PA14_08380	1.03395	1	0.975115	1	1.0041	1
PA14_08380	0.821493	0.635794	0.834901	0.820476	0.82817	0.86112
IG_PA14_08390	0.487538	0.694	0.716291	0.511	0.590948	0.722272
PA14_08390	1.16591	0.823686	0.950508	0.751524	1.05271	0.915913
PA14_08400	0	1	0	1	0	1
IG_PA14_08420	0.0956957	1	0.493253	1	0.217261	1
PA14_08420	0.871108	0.749	1.04814	0.915	0.955534	0.944287
IG_PA14_08430	0.902915	1	0.806951	1	0.853586	1
PA14_08430	0.752066	0.412733	0.839752	0.883988	0.794701	0.732718
PA14_08440	0.915978	0.912476	0.856059	0.599967	0.885512	0.877283
IG_PA14_08450	1.7616	1	0.609488	1	1.03618	1
PA14_08450	0.882182	0.616592	1.0224	0.924198	0.949706	0.890325
IG_PA14_08460	0.950717	0.983333	1.07122	1	1.00917	0.99986
PA14_08460	0.585251	0.0867692	1.1858	0.732147	0.833059	0.238628
IG_PA14_08470	0.714996	1	1.70416	1	1.10384	1
PA14_08470	0	1	0	1	0	1
IG_PA14_08480	1.24524	0.694	1.05684	0.994	1.14718	0.945973
PA14_08480	0.569659	0.670405	0.70281	1	0.632742	0.938482
PA14_08490	0.986316	0.835851	0.977308	0.980833	0.981802	0.982696
PA14_08500	0.646324	0.479714	1.05653	0.961429	0.826354	0.818142
IG_PA14_08510	0.708761	1	0.59932	1	0.651748	1
PA14_08510	0.0416278	1	7.47828	1	0.557947	1
PA14_08520	1.71037	0.0865183	1.82387	0.0662442	1.76621	0.0353154
PA14_08540	1.07812	0.418898	1.55548	0.0502093	1.29499	0.102254
IG_PA14_08560	0.564125	0.653333	5.13623	0.333333	1.7022	0.549732
PA14_08560	0.360051	0.000929494	0.500642	0.00121308	0.424566	1.65698e-05
IG_PA14_08620	1.43347	0.8852	1.43809	0.375446	1.43577	0.69845
PA14_08620	3.10517	1	6.09568	0.444294	4.35065	0.804736
PA14_08630	0	1	2.78309	0.859897	0	0.989692
PA14_08640	0.901796	0.732477	1.04331	0.850828	0.969974	0.917909
IG_PA14_08680	0.921336	0.985714	2.04856	1	1.37383	0.999897
PA14_08680	1.25292	0.555056	1.34645	0.646205	1.29884	0.726444
IG_PA14_08695	0	1	0	1	0	1
PA14_08695	0	1	0	1	0	1
IG_PA14_08710	0	1	0	1	0	1
PA14_08710	0	1	0	1	0	1
IG_PA14_08720	0	1	0.385715	1	0	1
PA14_08720	0.385041	0.857143	0	1	0	0.989272
PA14_08730	0	1	0	1	0	1
IG_PA14_08740	1.05854	0.93	0.770486	0.716667	0.9031	0.936909
PA14_08740	0.299949	1	1	1	0.547676	1
IG_PA14_08750	0	1	0	1	0	1
PA14_08750	0.33824	1	0	1	0	1
IG_PA14_08760	0	1	1	1	0	1
PA14_08760	0.49637	0.459739	1.46487	0.618416	0.852712	0.641884
PA14_08780	0.784018	1	0.0776169	0.806573	0.246684	0.979955
IG_PA14_08790	0.0471409	1	0.08081	1	0.0617208	1
PA14_08790	0	1	0.508377	1	0	1
IG_PA14_08810	0	1	0	1	0	1
PA14_08810	0	1	1	1	0	1
IG_PA14_08820	0	1	0	1	0	1
PA14_08820	0.348877	0.690225	0	1	0	0.946117
PA14_08830	1.34688	0.610877	1.10225	0.909174	1.21844	0.882008
IG_PA14_08840	0	1	0	1	0	1
PA14_08840	0	1	0.471572	1	0	1
IG_PA14_08850	0	1	0	1	0	1
PA14_08850	0	1	0.418992	1	0	1
PA14_08860	0.355968	1	0	1	0	1
PA14_08870	0	1	0	1	0	1
PA14_08880	0	1	0	1	0	1
IG_PA14_08890	0	1	0	1	0	1
PA14_08890	0	1	0.402561	1	0	1
PA14_08900	0	1	0	1	0	1
PA14_08910	0	1	0	1	0	1
PA14_08920	0	1	0	1	0	1
PA14_08930	0	1	0	1	0	1
PA14_08940	0	1	0	1	0	1
PA14_08950	0	1	1	1	0	1
PA14_08960	0	1	0	1	0	1
PA14_08970	0	1	0	1	0	1
IG_PA14_08980	0	1	0	1	0	1
PA14_08980	0	1	0	1	0	1
IG_PA14_08990	0	1	0	1	0	1
PA14_08990	0	1	0	1	0	1
IG_PA14_09000	0	1	0	1	0	1
PA14_09000	0	1	0	1	0	1
PA14_09010	1	1	0	1	0	1
PA14_09020	0	1	1	1	0	1
IG_PA14_09030	0	1	0	1	0	1
PA14_09030	0	1	0	1	0	1
PA14_09040	0	1	0	1	0	1
PA14_09050	0	1	2	0.165179	0	0.462622
PA14_09070	0	1	0	1	0	1
IG_PA14_09080	0	1	0	1	0	1
PA14_09080	0	1	0	1	0	1
PA14_09090	0.401634	1	0	1	0	1
IG_PA14_09100	0	1	0	1	0	1
PA14_09100	0	1	0	1	0	1
PA14_09115	0	1	0	1	0	1
PA14_09130	0	1	0	1	0	1
IG_PA14_09150	1.07838	0.998	0.695394	0.509	0.865969	0.852043
PA14_09150	1.21902	0.453868	0.898995	0.785297	1.04685	0.72412
IG_PA14_09160	1.16773	1	0.756854	1	0.940108	1
PA14_09160	1.04132	0.915397	0.965398	0.986667	1.00264	0.995155
PA14_09180	0.783112	0.346772	0.716869	0.421842	0.749259	0.427469
IG_PA14_09195	0.638344	0.996667	1.56426	0.69	0.999268	0.945177
PA14_09195	1.40054	0.909749	1.1325	0.495574	1.25941	0.810005
PA14_09200	0.959297	1	3.58735	0.538889	1.85508	0.872055
IG_PA14_09210	0.618596	1	1.6343	1	1.00547	1
PA14_09210	0.93411	0.943557	0.706065	0.298538	0.812122	0.638574
PA14_09220	0.777593	0.802	2.08886	0.8	1.27447	0.926336
PA14_09230	1.31539	0.635257	1.17107	0.942166	1.24113	0.905736
PA14_09240	1.03904	0.929272	0.923438	0.849439	0.979535	0.976069
IG_PA14_09260	0.255209	0.65	0.837187	1	0.462231	0.930009
PA14_09260	0.932072	0.791432	1.01693	0.790374	0.973578	0.919
IG_PA14_09270	0.603844	0.666667	0.523447	0.67	0.562211	0.806654
PA14_09270	0.898127	0.37792	0.813106	0.465362	0.854559	0.481533
PA14_09280	0.936014	0.461106	1.00056	0.917826	0.967747	0.787127
PA14_09290	0.944288	0.823446	0.870553	0.695234	0.906671	0.891801
PA14_09300	0.551462	0.0355545	0.605453	0.0555062	0.577827	0.0142643
PA14_09320	0.475191	0.0192123	0.518202	0.028589	0.49623	0.00467253
IG_PA14_09340	0.0720538	1	1.06889	1	0.27752	1
PA14_09340	1.02359	0.884161	1.07131	0.942814	1.04718	0.985316
PA14_09350	0.745645	1	1.75049	0.7	1.14247	0.949672
IG_PA14_09370	0.997377	0.994	1.0702	0.952	1.03315	0.998531
PA14_09370	0.886069	0.855081	0.905415	0.953276	0.89569	0.981748
PA14_09380	1.13292	0.917274	0.954908	0.855513	1.04011	0.974963
IG_PA14_09400	0.050187	1	1.42102	1	0.267051	1
PA14_09400	0.824585	0.505323	0.924114	0.974109	0.872932	0.841134
IG_PA14_09410	1.47772	0.506857	1.24002	0.796571	1.35366	0.769933
PA14_09410	0.708083	0.551212	0.88057	0.733528	0.789631	0.77046
PA14_09420	0.730226	0.283392	0.709192	0.426238	0.719632	0.376109
PA14_09440	0.834835	0.632958	1.10454	0.822346	0.960266	0.860375
PA14_09450	1.08113	0.796818	0.750469	0.514069	0.90075	0.775216
PA14_09460	1.04957	0.863056	1.12102	0.698056	1.0847	0.907748
PA14_09470	0.791483	0.91746	0.753548	0.970317	0.772283	0.993742
PA14_09480	1.41882	0.759127	1.62984	0.998968	1.52067	0.968116
IG_PA14_09490	2.08973	0.573677	1.03905	0.840781	1.47355	0.834015
PA14_09490	0.670019	0.696371	0.867961	0.957779	0.762595	0.937099
PA14_09500	0.908848	0.767071	1.27407	0.541753	1.07608	0.780478
PA14_09520	1.00664	0.86334	0.999825	0.901586	1.00323	0.973395
PA14_09530	1.13917	0.637023	1.13353	0.821662	1.13635	0.862265
PA14_09540	1.00508	0.867302	1.04847	0.901587	1.02655	0.974281
IG_PA14_09550	1.20638	0.901385	0.685666	0.856407	0.90949	0.971759
PA14_09550	1.16347	0.736484	1.20846	0.682878	1.18575	0.848595
IG_PA14_09570	0.242263	1	0.929267	1	0.474475	1
PA14_09570	0.82408	0.840469	1.26488	0.878713	1.02096	0.962374
IG_PA14_09580	0.866403	1	0.570639	1	0.703139	1
PA14_09580	0.861166	0.337632	1.03977	0.89485	0.946264	0.663749
IG_PA14_09600	0.53536	1	1.47548	1	0.888771	1
PA14_09600	1.52459	0.388522	0.833498	0.901391	1.12727	0.717658
IG_PA14_09610	0.353829	1	1.54696	1	0.739838	1
PA14_09610	1.08417	0.916266	1.07599	0.741896	1.08007	0.942163
IG_PA14_09630	0.307285	0.596667	1.4194	0.78	0.660425	0.821365
PA14_09630	1.01659	0.487155	1.09121	0.964327	1.05324	0.824692
IG_PA14_09660	1.49654	1	1.40194	1	1.44847	1
PA14_09660	0.72153	0.147854	1.13938	0.71823	0.906696	0.344331
IG_PA14_09680	0.417418	0.666667	0.480856	0.676667	0.448015	0.810214
PA14_09680	1.12322	0.941268	1.03538	0.941167	1.07841	0.993227
PA14_09690	0.655953	0.513896	0.938322	0.975498	0.784535	0.847476
PA14_09700	1.26633	0.842265	1.14139	0.943129	1.20224	0.977237
IG_PA14_09710	2.07183	1	1.10802	1	1.51514	1
PA14_09710	0.965895	0.951202	0.879733	0.73515	0.921808	0.949414
PA14_09730	1.00127	0.60681	0.940994	0.931212	0.970664	0.887614
IG_PA14_09740	1.86506	1	1.64574	1	1.75198	1
PA14_09740	0.958871	0.929828	1.23433	0.713526	1.08792	0.935667
IG_PA14_09750	0	1	0	1	0	1
PA14_09750	1.12918	0.615979	1.11567	0.932068	1.12241	0.892717
IG_PA14_09760	0.459298	1	0.266509	1	0.349867	1
PA14_09760	1.35717	0.661639	1.2349	0.887622	1.29459	0.899865
IG_PA14_09770	0.873155	0.931	0.80639	0.834	0.839109	0.972911
PA14_09770	1.24468	0.845371	0.805401	0.471229	1.00123	0.765013
PA14_09780	0.550195	0.309762	1.45638	0.46127	0.895149	0.420896
PA14_09790	0.993	0.906277	1.22071	0.716407	1.10098	0.929691
IG_PA14_09810	2.62591	1	2.24077	1	2.42571	1
PA14_09810	0.740143	0.63567	1.35129	0.931655	1.00007	0.902473
IG_PA14_09820	1.18706	1	1.35406	0.988	1.26781	0.999928
PA14_09820	1.19787	0.905001	1.46916	0.387066	1.3266	0.717748
IG_PA14_09850	3.10427	1	0.355187	1	1.05005	1
PA14_09850	1.11419	0.829329	1.06755	0.944772	1.09062	0.974668
IG_PA14_09870	1.20315	0.996667	0.612231	0.7	0.858259	0.948836
PA14_09870	0.972661	0.718456	1.18072	0.574848	1.07166	0.778222
IG_PA14_09880	0.511058	1	0.915766	1	0.684112	1
PA14_09880	1.68462	0.881429	1.03192	0.941714	1.31849	0.984664
IG_PA14_09890	0.784976	0.676667	0.769536	0.796667	0.777218	0.872171
PA14_09890	0.756754	0.701	1.31111	0.97	0.996088	0.942239
IG_PA14_09900	1.27874	0.73	1.18596	0.988	1.23148	0.956929
PA14_09900	1.12194	0.843778	1.06163	0.801113	1.09137	0.940681
IG_PA14_09910	0.601985	0.743175	1.43433	0.833333	0.929216	0.916053
PA14_09910	1.11896	0.810381	0.957692	0.861909	1.03519	0.949127
IG_PA14_09920	1.10212	0.996667	0.552727	0.666667	0.780495	0.936072
PA14_09920	0.632163	0.948857	0.580657	0.921143	0.605863	0.99171
PA14_09930	0.990607	0.666811	1.04718	0.917793	1.0185	0.912504
PA14_09940	0.963824	0.875368	0.881225	0.935173	0.921599	0.982455
IG_PA14_09950	0.00998656	1	0.305989	1	0.0552791	1
PA14_09950	1.82386	0.670342	0.9142	0.959047	1.29127	0.926907
PA14_09960	0.506865	0.535317	1.24285	0.988095	0.7937	0.865814
PA14_09970	1.3197	0.281965	1.00171	0.894678	1.14977	0.599707
IG_PA14_09980	0.88279	0.839714	1.58229	0.924571	1.18188	0.972891
PA14_09980	1.30426	0.567725	0.846528	0.812093	1.05076	0.818014
IG_PA14_09990	2.06999	1	2.16315	1	2.11606	1
PA14_09990	1.37905	0.579714	0.905379	0.922571	1.11739	0.869529
IG_PA14_10010	0	1	0.411598	1	0	1
PA14_10010	1.13299	0.62957	0.982118	0.752253	1.05486	0.827562
PA14_10020	1.50849	0.512286	1.02024	0.964	1.24057	0.842268
PA14_10040	1.28463	0.360272	1.34206	0.64549	1.31303	0.571762
IG_PA14_10050	0.734875	0.99	0.479412	0.673333	0.593555	0.93695
PA14_10050	1.39385	0.53746	1.08295	0.957222	1.2286	0.856395
PA14_10070	0.786753	0.654991	1.08121	0.931009	0.922304	0.911423
PA14_10080	0.398026	0.347143	0.743372	0.693714	0.54395	0.583674
IG_PA14_10090	1.04263	1	0.410715	1	0.65439	1
PA14_10090	0.734103	0.74424	1.03738	0.731518	0.872667	0.875449
PA14_10110	0.880092	0.90994	0.837877	0.934094	0.858725	0.988136
IG_PA14_10120	0.760169	1	0.35349	1	0.518374	1
PA14_10120	1.08971	0.935961	1.16836	0.984338	1.12835	0.996819
IG_PA14_10130	1.13756	1	1.47555	1	1.29558	1
PA14_10130	0.827335	0.456958	1.24946	0.72662	1.01672	0.698108
PA14_10140	1.31188	0.641935	0.890104	0.958067	1.08061	0.91398
PA14_10160	1.26413	0.933729	0.855962	0.873597	1.04022	0.981866
PA14_10170	0.918538	0.481427	1.35804	0.638559	1.11688	0.670034
IG_PA14_10180	0.462678	1	4.4668	1	1.4376	1
PA14_10180	1.18429	0.689479	1.28417	0.681734	1.23321	0.824892
IG_PA14_10190	1.52405	1	0.402642	1	0.783357	1
PA14_10190	1.12362	0.919446	1.26816	0.747611	1.19371	0.94506
IG_PA14_10200	0.303769	0.421	0.913475	0.978	0.526769	0.777101
PA14_10200	1.24121	0.68913	1.10496	0.965923	1.17111	0.936563
PA14_10210	0.906101	0.843244	0.908342	0.796934	0.907221	0.939122
IG_PA14_10220	0.499382	0.589143	1.21941	0.959714	0.780352	0.887808
PA14_10220	1.08685	0.77095	0.96418	0.792308	1.02368	0.91193
PA14_10230	1.59295	0.628048	1.38529	0.460885	1.4855	0.648312
PA14_10240	1.53403	0.175595	1.12817	0.879191	1.31554	0.442817
PA14_10250	0.848803	0.766798	1.02599	0.929517	0.933199	0.954105
PA14_10260	1.25086	0.799797	1.81825	0.383094	1.5081	0.668827
PA14_10270	0.577052	0.275461	0.88458	0.855109	0.714457	0.576115
PA14_10280	1.20142	0.884601	1.10082	0.76979	1.15002	0.942619
IG_PA14_10290	0.69945	0.572571	0.900439	0.936	0.793607	0.870215
PA14_10290	0.923492	0.718379	1.15352	0.559434	1.03212	0.76824
IG_PA14_10300	0.0934374	0.71	1.21214	0.963333	0.336539	0.943769
PA14_10300	0.968352	0.921883	0.914413	0.563961	0.940996	0.85998
PA14_10320	1.39156	0.739548	1.27294	0.785338	1.33093	0.896374
IG_PA14_10330	0	1	0	1	0	1
PA14_10330	1.14684	0.96953	1.23969	0.574011	1.19236	0.88267
PA14_10340	1.10025	0.930572	1.12322	0.691945	1.11168	0.927355
PA14_10350	1.06535	0.961224	1.02254	0.76844	1.04373	0.962408
IG_PA14_10360	0.0290706	1	0.83024	1	0.155356	1
PA14_10360	0.630871	0.898	1.14214	0.997	0.848846	0.994318
IG_PA14_10370	0.797695	0.996	1.14647	0.854	0.956312	0.988236
PA14_10370	1.1266	0.519764	1.02291	0.943127	1.0735	0.839686
IG_PA14_10380	1.42656	1	0.138135	1	0.443913	1
PA14_10380	1.50812	0.7	1.17488	0.718	1.33111	0.848369
IG_PA14_10400	0	1	0	1	0	1
PA14_10400	0	1	0	1	0	1
PA14_10410	0.444553	0.8	0.492382	0.826	0.467857	0.934572
IG_PA14_10420	0.713766	1	0.728616	1	0.721153	1
PA14_10420	1.39542	0.255028	1.10425	0.849475	1.24132	0.547995
PA14_10440	1.09802	0.484921	1.09118	0.812733	1.09459	0.761077
IG_PA14_10470	1.17171	0.645143	1.93936	0.947714	1.50744	0.912217
PA14_10470	1.14029	0.762251	0.903716	0.784237	1.01514	0.90536
IG_PA14_10480	1.20597	1	2.54899	1	1.75329	1
PA14_10480	1.37362	0.701714	1.41189	0.551143	1.39262	0.754149
PA14_10490	0.581349	1	1.5259	1	0.941848	1
IG_PA14_10500	0.0519775	1	47	1	1.56299	1
PA14_10500	0.843263	0.547805	1.04203	0.939442	0.937395	0.856503
IG_PA14_10530	1.38119	1	1.20469	0.579	1.28992	0.895396
PA14_10530	1.04662	0.745802	0.937822	0.690611	0.99073	0.856787
IG_PA14_10540	3.32169	1	0.87541	1	1.70524	1
PA14_10540	0.968465	0.93592	1.08757	0.938492	1.02629	0.992281
IG_PA14_10550	0	1	0	1	0	1
PA14_10550	0.786728	0.506103	1.01058	0.923013	0.891654	0.822692
PA14_10560	1.22214	0.829921	1.12062	0.986111	1.17028	0.982409
IG_PA14_10570	1.70142	1	1.61085	1	1.65552	1
PA14_10570	1.38799	0.85883	1.10388	0.759307	1.23781	0.930917
PA14_10590	1.73849	0.565803	0.996407	0.703841	1.31615	0.764895
PA14_10600	1.64628	0.729894	0.950839	0.957961	1.25114	0.94939
IG_PA14_10610	1.20831	1	1.87162	1	1.50383	1
PA14_10610	0.802188	0.436571	1.13211	0.672	0.952977	0.653143
PA14_10620	0.949972	0.457572	0.928167	0.697706	0.939006	0.683764
IG_PA14_10630	2.04277	1	1.32498	1	1.64519	1
PA14_10630	0.928933	0.870527	1.18241	0.782975	1.04803	0.942866
PA14_10640	0.91733	0.752393	0.932321	0.989455	0.924795	0.964147
PA14_10650	0.572151	0.707314	1.0131	0.768648	0.761347	0.874993
IG_PA14_10660	0	1	0	1	0	1
PA14_10660	1.08578	0.937096	1.0857	0.785607	1.08574	0.96166
IG_PA14_10670	1.24692	1	1.46276	1	1.35053	1
PA14_10670	1.21944	0.904219	0.627167	0.947428	0.874524	0.989201
IG_PA14_10680	0.717089	1	0	1	0	1
PA14_10680	1.20094	0.9529	1.16278	0.734286	1.18171	0.949566
PA14_10700	0.986725	0.216263	1.06731	0.74471	1.02623	0.455139
IG_PA14_10710	1.80318	1	0.833733	1	1.22612	1
PA14_10710	1.00807	0.901905	1.89223	0.473095	1.38112	0.790098
IG_PA14_10730	0.0456472	1	0.267971	0.836667	0.110599	0.985869
PA14_10730	0.932097	0.538736	0.748188	0.589281	0.835095	0.681723
IG_PA14_10740	1.09152	0.928	1.08619	0.928857	1.08885	0.990004
PA14_10740	1.86707	0.273889	0.929838	0.745635	1.3176	0.528637
IG_PA14_10750	0.0741205	1	0	1	0	1
PA14_10750	1.17171	0.885899	1.29712	0.678011	1.23282	0.906827
IG_PA14_10770	1.40003	0.493333	1.10703	0.72	1.24494	0.722858
PA14_10770	1.07791	0.762146	0.997669	0.947276	1.03701	0.957165
IG_PA14_10780	0.738034	0.376667	0.747174	0.83	0.74259	0.67614
PA14_10780	0.732741	0.898857	0.700637	0.775429	0.71651	0.948596
PA14_10790	1.24197	0.559579	0.880441	0.957868	1.04569	0.870263
IG_PA14_10800	6.20571	1	54	1	18.306	1
PA14_10800	1.24154	0.88522	1.41356	0.740575	1.32476	0.932385
IG_PA14_10820	0.912417	0.794762	0.914464	0.916111	0.91344	0.959135
PA14_10820	1.05331	0.862678	0.976589	0.791788	1.01422	0.943423
IG_PA14_10830	0.742869	1	1.38281	0.666667	1.01353	0.936977
PA14_10830	0.876391	0.839071	0.969507	0.866	0.921774	0.958672
IG_PA14_10840	0.486603	1	0.883777	1	0.655781	1
PA14_10840	0.817714	0.781002	1.33819	0.869388	1.04607	0.941862
IG_PA14_10850	0.93974	1	0.77485	1	0.853321	1
PA14_10850	1.32332	0.905097	1.01512	0.930201	1.15902	0.98679
IG_PA14_10870	0.814649	0.78	1.01337	0.97	0.908593	0.967631
PA14_10870	0.993966	0.246407	1.10612	0.945427	1.04854	0.572357
IG_PA14_10890	7.54123	1	4.98934	1	6.13398	1
PA14_10890	0.705675	0.423572	1.65656	0.925664	1.0812	0.759186
PA14_10900	0.643078	0.322056	1.04861	0.847463	0.821182	0.627341
PA14_10910	1.15637	0.865939	1.29166	0.513606	1.22214	0.805107
IG_PA14_10920	1.06907	1	1.711	1	1.35247	1
PA14_10920	0.615752	0.51381	0.676737	0.847698	0.645524	0.79756
IG_PA14_10940	2.20049	0.681143	0.951859	0.946857	1.44726	0.927812
PA14_10940	1.64503	0.469346	0.982615	0.937365	1.27139	0.80119
IG_PA14_10950	0	1	0	1	0	1
PA14_10950	1.19906	0.850571	0.934132	0.994286	1.05834	0.987433
PA14_10960	1.05305	0.894634	1.14707	0.570071	1.09905	0.853409
PA14_10970	1.06335	0.930499	1.21762	0.794419	1.13787	0.962578
IG_PA14_10980	1.55251	1	0.91997	1	1.1951	1
PA14_10980	1.02891	0.955139	1.08831	0.958805	1.05819	0.996351
PA14_10990	1.09528	0.998968	0.800807	0.713571	0.936541	0.954133
PA14_11000	1.06123	0.86116	0.858526	0.679542	0.954514	0.898748
IG_PA14_11010	0.034426	1	1.04242	0.936667	0.189437	0.997951
PA14_11010	0.64084	0.541	0.650911	0.865	0.645856	0.82332
IG_PA14_11020	2.26232	1	2.47234	0.7	2.365	0.949672
PA14_11020	0.703955	0.487529	1.24053	0.545157	0.934492	0.617962
PA14_11030	0.96088	0.659141	0.934073	0.810212	0.947382	0.869038
PA14_11050	1.12902	0.832101	1.62602	0.459007	1.35492	0.749554
IG_PA14_11060	0.981016	0.923492	1.62976	0.597143	1.26444	0.879679
PA14_11060	1.22725	0.735606	1.21146	0.688939	1.21933	0.851233
PA14_11070	0.939451	0.950244	1.19119	0.974491	1.05786	0.997192
IG_PA14_11080	1.03217	0.994	1.51645	0.7	1.25109	0.948162
PA14_11080	1.34309	0.953237	1.21278	0.764953	1.27627	0.959481
PA14_11090	1.36494	0.915005	1.52924	0.641765	1.44475	0.899829
PA14_11100	0.920437	0.75097	1.03742	0.899228	0.977182	0.940419
IG_PA14_11110	0.732707	1	1.06146	1	0.881895	1
PA14_11110	1.10083	0.812184	0.948285	0.724073	1.02172	0.900287
IG_PA14_11120	1.58998	0.586871	1.43597	0.54021	1.51102	0.681225
PA14_11120	1.19196	0.887879	0.934057	0.922727	1.05516	0.982585
PA14_11130	1.25047	0.675367	1.18272	0.661824	1.21612	0.806902
IG_PA14_11140	0.198571	1	0.238868	1	0.21779	1
PA14_11140	1.02414	0.597101	1.02933	0.911607	1.02673	0.875386
IG_PA14_11150	1.3772	1	1.55154	0.666667	1.46177	0.936977
PA14_11150	0.661522	0.773333	0.821692	1	0.73727	0.972115
PA14_11160	1.11336	0.968	1.13834	0.948571	1.12578	0.996561
IG_PA14_11170	0	1	0	1	0	1
PA14_11170	0.971036	0.936858	0.744392	0.79899	0.850195	0.96534
PA14_11180	0.859532	0.633566	1.44824	0.764627	1.11571	0.835545
IG_PA14_11190	1.87499	0.34	1.95683	0.666667	1.91547	0.563102
PA14_11190	0.975219	0.749534	1.09146	0.876682	1.0317	0.93303
IG_PA14_11210	0	1	0	1	0	1
PA14_11210	0.973101	0.888517	1.14558	0.930562	1.05582	0.984055
PA14_11230	0.969817	0.900476	0.91496	0.985397	0.941989	0.9934
IG_PA14_11240	1.33312	0.993333	0.375086	0.333333	0.707132	0.697089
PA14_11240	0.925442	0.42402	1.09081	0.709552	1.00473	0.662231
IG_PA14_11250	1.13645	0.996667	2.02229	0.666667	1.516	0.936072
PA14_11250	2.01096	0.0934471	0.986326	0.930161	1.40835	0.299248
PA14_11260	13	1	0.491289	1	2.5272	1
IG_PA14_11270	0.85803	0.848175	0.711233	0.161429	0.781191	0.409165
PA14_11270	0.786209	0.622552	1.0063	0.865705	0.889473	0.872091
IG_PA14_11280	0.927257	1	0.885709	1	0.906245	1
PA14_11280	0.700824	0.35881	1.01745	0.847143	0.844423	0.665937
IG_PA14_11290	0.647153	1	0.698544	1	0.672357	1
PA14_11290	0.760374	0.276456	0.88281	0.917803	0.819308	0.601719
PA14_11310	1.04848	0.877314	1.00514	0.906836	1.02658	0.977516
IG_PA14_11320	0.593013	1	2.84871	1	1.29974	1
PA14_11320	0.740922	0.45987	1.50935	0.402706	1.0575	0.497493
IG_PA14_11330	1.81629	1	1.59232	1	1.70062	1
PA14_11330	0.869583	0.838857	1.16058	0.958	1.0046	0.979316
PA14_11340	0.895148	0.609459	1.11348	0.670351	0.998361	0.774261
IG_PA14_11350	0.995437	1	0.979118	1	0.987244	1
PA14_11350	0.932221	0.996926	0.540245	0.437251	0.709667	0.797852
PA14_11370	1.32006	0.741349	1.27795	0.838254	1.29883	0.917068
IG_PA14_11380	2.60811	0.686667	1.98718	0.69	2.27657	0.827714
PA14_11380	0.363606	0.667429	0.629166	0.929714	0.478298	0.91663
PA14_11400	0.552829	1	0.915864	0.639285	0.711559	0.925304
IG_PA14_11410	0.562105	0.485714	1.22494	0.855429	0.829785	0.780417
PA14_11410	0	1	1	1	0	1
IG_PA14_11420	0.0420786	1	0.999314	1	0.20506	1
PA14_11420	1.47531	0.905875	1.08114	0.742242	1.26294	0.939268
IG_PA14_11430	0.83772	1	1.22032	1	1.01108	1
PA14_11430	0.37913	1	0.738245	0.91746	0.529047	0.996496
PA14_11450	0	1	0.447347	0.708571	0	0.952677
IG_PA14_11460	0.604498	1	0.979281	1	0.769398	1
PA14_11460	0.360223	1	3	0.205882	1.03955	0.531269
PA14_11470	2.45948	0.527857	2.30694	0.309683	2.38199	0.459531
PA14_11480	0.713066	0.693044	1.36216	0.640068	0.98555	0.804169
PA14_11490	0.717738	0.434286	1.02524	0.947706	0.857819	0.776956
IG_PA14_11510	1.79092	1	0.548023	0.85	0.990689	0.988141
PA14_11510	2.68035	1	0.748812	0.986364	1.41671	0.999907
PA14_11520	1.65627	0.549714	1.08554	0.996571	1.34088	0.877508
PA14_11530	0.982246	0.642943	0.928221	0.851237	0.954852	0.877188
IG_PA14_11550	0	1	0	1	0	1
PA14_11550	1.16944	1	0.0766474	1	0.29939	1
IG_PA14_11560	1.38933	1	1.10358	1	1.23824	1
PA14_11560	4.3718	0.730513	13.9061	0.00573139	7.7971	0.0271133
PA14_11570	2.44223	0.343333	0.866982	0.9	1.45512	0.671894
IG_PA14_11580	0.723714	0.92	0.757662	1	0.740493	0.996711
PA14_11580	1.04165	0.827263	1.03237	0.943989	1.037	0.97403
IG_PA14_11590	1.32927	0.666667	0.762983	1	1.00708	0.936977
PA14_11590	0.961552	0.673404	1.04448	0.955257	1.00216	0.927077
PA14_11600	1.11204	0.784901	0.926419	0.733653	1.015	0.893664
PA14_11610	0.669482	0.645773	0.992375	0.97848	0.815094	0.921946
PA14_11620	1.13065	0.872691	1.02579	0.954464	1.07695	0.985198
IG_PA14_11630	1.05173	0.657143	0.675088	0.747143	0.842621	0.840239
PA14_11630	0.979654	0.857849	1.0642	0.930529	1.02105	0.978123
PA14_11650	1.05818	0.892451	0.949534	0.877794	1.00239	0.974634
IG_PA14_11660	0.227959	0.333333	0.771852	1	0.419464	0.699537
PA14_11660	0.900342	0.727139	1.18453	0.768502	1.03271	0.884006
IG_PA14_11670	2.00067	0.737	1.46496	0.8	1.71199	0.901092
PA14_11670	0.556348	0.244	0.908975	0.927	0.711131	0.562391
IG_PA14_11680	0.726471	0.726667	1.64335	0.393333	1.09263	0.643782
PA14_11680	1.35932	0.812197	0.912988	0.804907	1.11402	0.93161
IG_PA14_11690	0	1	0	1	0	1
PA14_11690	2	1	0.431315	1	0.928779	1
IG_PA14_11700	1.04408	1	1.24026	1	1.13795	1
PA14_11700	1.12202	0.606799	1.14789	0.865677	1.13488	0.863475
PA14_11720	1.09652	0.880023	1.42372	0.35102	1.24946	0.671783
IG_PA14_11730	0.213553	0.373333	0.527747	1	0.335711	0.741173
PA14_11730	1.2216	0.918575	1.01874	0.834956	1.11557	0.970453
PA14_11740	1.07123	0.904831	0.944412	0.959487	1.00582	0.990902
IG_PA14_11750	2.00519	1	1.70815	1	1.85072	1
PA14_11750	0.528998	0.482698	0.62536	0.933333	0.575164	0.809742
IG_PA14_11760	1.28336	1	0.642109	1	0.907777	1
PA14_11760	1.36042	0.950101	0.812575	0.525641	1.0514	0.846166
PA14_11770	0.750899	0.229083	0.938474	0.956141	0.839464	0.551646
IG_PA14_11790	0	1	0	1	0	1
PA14_11790	0.950362	0.819993	0.922995	0.680876	0.936578	0.883718
IG_PA14_11810	0.49435	1	1.06824	1	0.726695	1
PA14_11810	1.10546	0.945371	1.09627	0.784031	1.10086	0.963178
IG_PA14_11830	0.907013	0.864	0.70315	1	0.798603	0.990302
PA14_11830	1.21928	0.702681	1.28149	0.369838	1.25	0.610075
IG_PA14_11845	1.06674	0.87	0.597875	0.393333	0.798611	0.709162
PA14_11845	0.862498	0.811998	0.805156	0.719565	0.833334	0.89826
PA14_11860	1.05035	0.665455	0.960695	0.97697	1.00452	0.930064
PA14_11880	1.74082	0.433	1.25247	0.634	1.47659	0.629403
PA14_11890	1.19285	0.511775	0.813494	0.951061	0.985076	0.837197
IG_PA14_11900	0	1	0	1	0	1
PA14_11900	0.955945	0.682406	0.967274	0.801241	0.961593	0.876871
IG_PA14_11910	0.401602	0.346667	0.899995	1	0.601199	0.713922
PA14_11910	0.91626	0.863254	1.06505	0.85873	0.987856	0.963209
IG_PA14_11920	1.21781	1	0.273452	1	0.577073	1
PA14_11920	1.5442	0.665714	0.901303	0.713714	1.17974	0.828706
PA14_11930	1.012	0.914592	1.32522	0.823945	1.15807	0.966781
IG_PA14_11940	0	1	0	1	0	1
PA14_11940	1.30028	0.896349	1.25734	0.78246	1.27863	0.950155
IG_PA14_11960	0.747639	1	6.47024	1	2.19941	1
PA14_11960	0.741156	0.495017	1.28679	0.542253	0.976582	0.621453
PA14_11970	0.939052	0.666882	0.634742	0.406416	0.772046	0.624869
IG_PA14_11980	0.802212	1	0.707398	1	0.753315	1
PA14_11980	1.06209	0.918256	1.0709	0.919388	1.06649	0.987184
PA14_11990	0.814273	0.540576	0.793267	0.433461	0.803702	0.574333
IG_PA14_12010	1.56015	0.619	1.44371	0.686	1.5008	0.788345
PA14_12010	0.114229	0.821574	0.0294055	0.643902	0.0579566	0.865858
PA14_12020	0.131599	0.129221	0.00365386	0.181818	0.0219281	0.111623
IG_PA14_12030	0.381496	1	2.24208	1	0.924847	1
PA14_12030	0.431117	0.424	0.873114	1	0.613526	0.787801
PA14_12050	0.803437	0.574365	0.559377	0.663333	0.670391	0.748644
PA14_12060	1.54213	0.573704	1.75543	0.786812	1.64533	0.810442
PA14_12070	0.064165	0.363302	0.155156	0.659911	0.0997777	0.582147
PA14_12080	0.79597	0.933051	0.872514	0.914266	0.833363	0.988632
PA14_12090	0.745841	0.601406	0.814111	0.934368	0.779229	0.885817
IG_PA14_12100	1.29312	1	0.829507	1	1.03569	1
PA14_12100	0.923026	0.625692	1.07436	0.885182	0.995823	0.881099
PA14_12110	14.6595	1	12.8257	1	13.712	1
PA14_12120	1.99835	1	1.2374	1	1.5725	1
PA14_12130	0.635033	0.837857	1.03224	1	0.809633	0.98608
IG_PA14_12140	0	1	2	1	0	1
PA14_12140	1.0307	0.885502	1.47968	0.500404	1.23495	0.803773
IG_PA14_12150	2.29135	1	3.06629	1	2.65065	1
PA14_12150	0.862812	0.840084	0.94877	0.949587	0.90477	0.978006
IG_PA14_12160	1.06597	0.78	1.02617	0.86	1.04588	0.93864
PA14_12160	0.66357	0.206455	0.92881	0.935199	0.785067	0.510624
IG_PA14_12170	1.52362	0.793	1.29592	0.691	1.40516	0.877589
PA14_12170	0.565421	0.666667	1.3129	0.666667	0.861591	0.804858
IG_PA14_12180	0.372559	1	0.370979	1	0.371768	1
PA14_12180	3.4277	1	19	0.333333	8.07009	0.699537
PA14_12200	1.58033	1	1.3799	0.857978	1.47672	0.9894
PA14_12210	0	1	2.74993	0.381818	0	0.749437
IG_PA14_12230	0	1	0	1	0	1
PA14_12230	0.473962	0.467215	4	0.0411783	1.3769	0.0952492
IG_PA14_12260	0.878619	0.666667	0.998821	0.84	0.936794	0.884698
PA14_12260	1.71165	0.450857	1.56937	0.809429	1.63896	0.732804
IG_PA14_12270	23	1	0	1	0	1
PA14_12270	1.02966	0.914628	0.933128	0.865346	0.980207	0.976566
PA14_12280	2.88841	0.866257	4.31162	0.0569119	3.52898	0.197686
IG_PA14_12300	1.07634	1	0.988617	1	1.03155	1
PA14_12300	0.607385	0.41674	0.681546	0.419384	0.643398	0.479626
PA14_12310	0.0742163	1	12.0137	1	0.944254	1
PA14_12330	0.544029	0.109085	0.639407	0.727416	0.589794	0.280414
IG_PA14_12350	0	1	0	1	0	1
PA14_12350	1.08894	0.919546	0.839717	0.703504	0.956242	0.928668
IG_PA14_12360	0.0450018	1	1.10415	1	0.222909	1
PA14_12360	1.67786	0.695	1.65178	0.832	1.66477	0.89498
IG_PA14_12370	0.077691	1	1.51187	1	0.342723	1
PA14_12370	1.70606	0.301587	1.79467	0.612063	1.7498	0.496478
IG_PA14_12390	0.44557	0.666667	1.18177	1	0.725644	0.936977
PA14_12390	0.0498765	1	5.26973	0.665009	0.512675	0.936303
PA14_12400	0.478055	0.708252	0.922757	1	0.664175	0.952567
PA14_12410	0.359973	0.808	6.35576	0.509333	1.51258	0.776927
IG_PA14_12440	1.17526	0.745899	1.0613	0.679457	1.11683	0.851246
PA14_12440	0.788516	0.148817	1.32506	0.69514	1.02217	0.338141
PA14_12450	0.887574	0.643379	0.933444	0.958306	0.91022	0.914726
PA14_12470	1.07162	0.821032	1.04532	0.960794	1.05839	0.975947
PA14_12490	0.949581	0.36466	1.20752	0.817577	1.07081	0.658944
IG_PA14_12530	1.26561	0.919254	0.830486	0.911894	1.02522	0.986152
PA14_12530	0.689313	0.165483	0.857684	0.533712	0.768903	0.302654
IG_PA14_12540	1.24997	1	0.697018	1	0.933409	1
PA14_12540	0.698793	0.487143	0.682394	0.599978	0.690545	0.651791
PA14_12550	0.585102	0.199429	0.778062	0.879143	0.674719	0.480588
IG_PA14_12560	0.751018	1	2.67153	1	1.41646	1
PA14_12560	1.71414	0.526667	1.85312	0.37	1.78227	0.513559
IG_PA14_12570	1.23256	0.993333	2.25867	0.42	1.66852	0.781912
PA14_12570	1.17209	0.979683	0.603771	0.66119	0.841233	0.929039
IG_PA14_12590	1.18331	0.868857	0.847072	0.933143	1.00117	0.980845
PA14_12590	0.598003	0.294393	0.975661	0.939883	0.763838	0.632204
PA14_12610	1.04368	0.89533	1.10496	0.853927	1.07388	0.969806
IG_PA14_12620	0.905121	1	1.13514	1	1.01363	1
PA14_12620	1.25456	0.914365	1.22651	0.989048	1.24045	0.995272
IG_PA14_12630	1.39674	1	1.1966	1	1.2928	1
PA14_12630	1.02126	0.183565	0.90743	0.720579	0.962665	0.399847
PA14_12640	1.58796	0.675143	2.07337	0.333714	1.8145	0.561077
IG_PA14_12650	0.461087	1	0.142811	1	0.256609	1
PA14_12650	0.15897	0.0178089	0.171449	0.0181119	0.165092	0.00291563
IG_PA14_12670	2.2464	1	0.143529	1	0.567824	1
PA14_12670	0.767164	0.559574	0.915737	0.955574	0.838165	0.869457
IG_PA14_12680	1.7159	1	0.646346	1	1.05312	1
PA14_12680	0.702034	0.673874	0.885137	0.918859	0.788287	0.915997
PA14_12690	1.39121	0.736429	0.93803	0.942302	1.14236	0.947484
PA14_12700	1.12528	0.723858	1.26562	0.730973	1.19339	0.865926
IG_PA14_12710	1.18716	1	2.27682	1	1.64406	1
PA14_12710	0.939549	0.487128	1.10247	0.92339	1.01776	0.809176
IG_PA14_12730	0.29697	1	2.07819	1	0.785595	1
PA14_12730	0.386234	0.27632	0.963906	0.868506	0.610159	0.582488
IG_PA14_12740	0.428029	0.69	1.08221	0.936667	0.680599	0.928404
PA14_12740	1.02802	0.934416	1.18729	0.704069	1.10479	0.933361
IG_PA14_12750	0.910823	1	1.3783	1	1.12044	1
PA14_12750	0.846388	0.667381	0.676828	0.605635	0.756875	0.770333
IG_PA14_12760	0.65745	1	0.643276	1	0.650324	1
PA14_12760	0.884318	0.559517	0.694329	0.607704	0.783586	0.706817
PA14_12770	1.44877	0.629421	0.776098	0.627626	1.06037	0.761942
IG_PA14_12780	1.02277	0.991429	1.46491	0.828571	1.22404	0.98302
PA14_12780	0.802902	0.77513	1.4868	0.92539	1.09259	0.95563
IG_PA14_12810	1.1249	0.887	1.64776	0.94	1.36146	0.985349
PA14_12810	1.08321	0.92745	0.879471	0.766034	0.97604	0.953325
IG_PA14_12820	0.267551	1	0.711591	1	0.436334	1
PA14_12820	0.960024	0.408965	1.03486	0.895837	0.996742	0.734242
IG_PA14_12840	0.0750892	1	4.7327	1	0.596133	1
PA14_12840	1.20535	0.883182	0.819348	0.725368	0.993783	0.925905
PA14_12850	0.784186	0.543398	1.46453	0.345866	1.07166	0.502111
PA14_12860	0.847582	0.539914	0.974087	0.9502	0.908636	0.855435
PA14_12870	0.902713	0.689556	1.077	0.914026	0.986011	0.921208
PA14_12890	1.27413	0.535152	0.866688	0.816905	1.05084	0.798897
IG_PA14_12900	0	1	0	1	0	1
PA14_12900	1.10509	0.988	0.274319	0.591	0.550587	0.898057
IG_PA14_12910	0.925419	0.898	1.20662	0.958286	1.05671	0.989789
PA14_12910	0.744214	0.666667	0.901272	1	0.818987	0.936977
IG_PA14_12920	0.841397	0.78	0.874337	1	0.857709	0.9738
PA14_12920	0.66708	0.483978	1.04248	0.913264	0.833918	0.802869
PA14_12940	0.821617	0.521966	0.987614	0.920124	0.9008	0.832506
PA14_12960	0.9757	0.912541	0.797975	0.763846	0.882374	0.948611
IG_PA14_12970	1.34942	1	0.148456	1	0.447583	1
PA14_12970	0.810962	0.464826	1.02959	0.802965	0.913761	0.741079
IG_PA14_12980	0.365171	1	1.15078	1	0.648253	1
PA14_12980	1.01731	0.747633	0.902449	0.966855	0.95816	0.957454
IG_PA14_12990	1.65815	1	2.95286	1	2.21275	1
PA14_12990	0.758753	0.415704	1.17613	0.87889	0.944666	0.733229
IG_PA14_13000	0.447387	1	1.37805	1	0.785188	1
PA14_13000	0.755047	0.592683	0.917271	0.873458	0.832216	0.858522
IG_PA14_13010	1.27175	1	1.19636	1	1.23348	1
PA14_13010	0.865399	0.93071	0.897046	0.898667	0.88108	0.985821
IG_PA14_13030	1.19742	0.869143	1.11361	0.957143	1.15476	0.985004
PA14_13030	0.9167	0.83747	1.19257	0.620248	1.04558	0.859675
PA14_13040	1.09328	0.627364	0.971848	0.943306	1.03078	0.902248
PA14_13050	0.536571	0.666667	1.2244	0.966667	0.810541	0.927592
IG_PA14_13060	0.41872	0.666667	1.24233	1	0.721241	0.936977
PA14_13060	0.84858	0.888601	0.871301	0.925602	0.859866	0.98322
IG_PA14_13070	0	1	0	1	0	1
PA14_13070	0.703427	0.508744	0.97107	0.956808	0.826485	0.837227
IG_PA14_13090	0.456803	1	0.778117	1	0.596193	1
PA14_13090	0.833136	0.727217	1.01206	0.867194	0.918249	0.921377
IG_PA14_13110	1.89175	0.666667	2.4362	0.666667	2.14679	0.804858
PA14_13110	0.752567	0.419936	1.12613	0.582165	0.920591	0.588848
IG_PA14_13130	1.57122	0.726667	0.64011	0.666667	1.00287	0.835547
PA14_13130	0.702838	0.185129	0.836017	0.497657	0.766541	0.311821
IG_PA14_13140	1.39219	1	0.140752	1	0.442667	1
PA14_13140	0.657739	0.174792	0.783957	0.434583	0.71808	0.271755
IG_PA14_13150	0.804965	1	0.727551	0.806	0.76528	0.979831
PA14_13150	0.77985	0.304857	0.781367	0.463218	0.780608	0.417641
IG_PA14_13170	0.902362	1	1.02347	1	0.961012	1
PA14_13170	0.693501	0.0288516	0.891251	0.0327388	0.786183	0.00752327
IG_PA14_13190	1.18307	0.743651	1.33909	0.989524	1.25866	0.96156
PA14_13190	0.689463	0.527461	1.12022	0.692301	0.878836	0.733031
IG_PA14_13200	0.0644002	1	1.02413	1	0.256816	1
PA14_13200	0.698573	0.616974	0.926724	0.888368	0.804602	0.877671
PA14_13210	0.608402	0.406667	1.5684	0.93	0.97684	0.745936
IG_PA14_13220	0.790564	0.883333	1.1242	0.996667	0.942735	0.992543
PA14_13220	1.0167	0.884571	0.891673	0.846857	0.952135	0.965504
IG_PA14_13230	1.26266	0.753333	0.91414	0.953333	1.07436	0.955922
PA14_13230	1.07912	0.977302	1.11296	0.853968	1.09591	0.985495
PA14_13240	1.27223	0.997	0.833572	0.541	1.0298	0.872356
PA14_13250	0.956422	0.355143	1.1262	0.903429	1.03785	0.685582
IG_PA14_13260	0.96373	1	1.12791	1	1.04259	1
PA14_13260	0.88843	0.971623	1.11589	0.847229	0.995688	0.983356
PA14_13280	0.717323	0.135253	1.2479	0.352388	0.94612	0.192726
IG_PA14_13290	0.307937	1	1.02596	1	0.562079	1
PA14_13290	0.726415	0.593676	1.05693	0.952193	0.876224	0.887743
PA14_13300	0.701459	0.34978	0.980564	0.72419	0.829352	0.601137
PA14_13320	0.700041	0.772222	0.920056	0.946905	0.802544	0.960122
IG_PA14_13330	0.835147	1	1.05879	0.976	0.940344	0.99971
PA14_13330	0.860662	0.901801	1.19202	0.882129	1.01288	0.977499
IG_PA14_13340	2.31024	1	0.913722	1	1.4529	1
PA14_13340	0.787158	0.469524	1.05386	0.848556	0.910798	0.765063
IG_PA14_13350	0.770374	0.99	0.65972	0.893	0.712904	0.993004
PA14_13350	0.647908	0.41377	1.56422	0.451678	1.00671	0.50035
PA14_13360	0.554775	0.221981	1.17478	0.75266	0.807302	0.466027
PA14_13370	1.74737	0.877429	1.12091	0.805143	1.39952	0.951945
PA14_13380	0.707675	0.392698	0.910399	0.905476	0.802662	0.723251
PA14_13390	1.02037	0.968286	1.03196	0.899143	1.02615	0.991245
IG_PA14_13410	1.09425	0.824286	0.738164	0.996571	0.898742	0.983018
PA14_13410	0.926615	0.655943	0.568706	0.641807	0.725928	0.785207
IG_PA14_13420	0.032598	0.486667	1.34321	0.446667	0.209251	0.549122
PA14_13420	1.13179	0.860079	0.987977	0.885556	1.05744	0.969023
IG_PA14_13430	0.603055	1	1.45938	1	0.93813	1
PA14_13430	0.97249	0.13267	1.04162	0.933437	1.00646	0.382511
IG_PA14_13450	0.337531	1	0.413758	1	0.373706	1
PA14_13450	0.73065	0.490174	1.15279	0.664353	0.917763	0.691006
PA14_13460	0.665386	0.865397	0.888668	0.86873	0.768965	0.966276
IG_PA14_13470	1.35718	1	0.729938	1	0.995319	1
PA14_13470	0.928586	0.924525	1.19239	0.783005	1.05225	0.957796
IG_PA14_13490	0	1	0	1	0	1
PA14_13490	0.901045	0.714782	1.10487	0.583339	0.997768	0.781702
PA14_13500	0.595904	0.435389	0.766814	0.48279	0.675979	0.53805
IG_PA14_13510	0.0348087	1	0.43704	1	0.12334	1
PA14_13510	0.865791	0.56568	0.986226	0.832422	0.924048	0.825527
IG_PA14_13520	1.27024	0.715	1.14173	0.998	1.20427	0.954382
PA14_13520	0.945673	0.628377	0.941352	0.844598	0.94351	0.866946
PA14_13530	1.05494	0.533406	1.11149	0.908841	1.08285	0.835791
IG_PA14_13560	0.272617	0.333333	1.74743	0.67	0.690201	0.55813
PA14_13560	1.108	0.722867	1.04778	0.913945	1.07747	0.934514
IG_PA14_13580	1.44012	1	0.349621	1	0.709574	1
PA14_13580	0.698716	0.380898	0.811971	0.976478	0.753218	0.739795
PA14_13590	1.02061	0.777978	1.00497	0.775064	1.01276	0.908012
PA14_13600	0.705205	0.49293	0.855639	0.904068	0.776788	0.805828
PA14_13610	1.23769	0.579499	1.38172	0.508566	1.30772	0.65478
IG_PA14_13620	0.811236	0.972063	0.9956	0.914444	0.898703	0.993586
PA14_13620	0.525696	0.0978947	0.953813	0.93407	0.708107	0.310172
IG_PA14_13630	0.3053	1	1.02442	1	0.559245	1
PA14_13630	0.820553	0.913333	0.810234	0.686667	0.815377	0.919762
IG_PA14_13650	0.393823	1	0.961768	1	0.61544	1
PA14_13650	1.33269	0.384353	1.20622	0.649387	1.26788	0.59601
IG_PA14_13660	2.05546	1	1.51431	1	1.76426	1
PA14_13660	0.615408	0.623225	0.907659	0.927035	0.747383	0.894712
IG_PA14_13670	0.367342	1	0.524254	1	0.43884	1
PA14_13670	0.690294	0.844	0.637245	0.876571	0.663239	0.962765
PA14_13680	0.598951	0.301281	1.13086	0.888809	0.823002	0.620606
PA14_13690	0.811545	0.586047	1.24218	0.77839	1.00404	0.814215
PA14_13710	1.76793	0.872381	1.63699	0.419683	1.7012	0.733998
IG_PA14_13720	3.2892	1	1.25649	1	2.03294	1
PA14_13720	0.900368	0.880857	1.01748	0.905429	0.957134	0.977965
IG_PA14_13730	0.169026	1	13	1	1.48234	1
PA14_13730	0.832163	0.952622	0.327294	0.470775	0.521884	0.808105
PA14_13740	0.977398	0.233201	1.0642	0.970079	1.01987	0.562444
IG_PA14_13750	0.111891	1	0	1	0	1
PA14_13750	0.827064	0.636581	0.900878	0.948797	0.863182	0.908518
PA14_13770	0.861402	0.65343	0.960131	0.512604	0.909428	0.701311
IG_PA14_13780	1.41403	1	0.441917	1	0.790494	1
PA14_13780	0.767275	0.178498	1.01354	0.895479	0.881854	0.452923
PA14_13800	1.04753	0.711887	1.22393	0.628581	1.1323	0.807308
IG_PA14_13810	0.888994	1	1.11641	1	0.996233	1
PA14_13810	0.663935	0.373765	1.36467	0.580944	0.951866	0.548753
PA14_13830	0.962653	0.452558	0.653066	0.419021	0.792891	0.504926
PA14_13840	0.407417	0.288021	0.97727	0.990141	0.630996	0.642979
PA14_13850	0.64631	0.594738	1.01451	0.92004	0.809747	0.877119
PA14_13860	0.59198	1	1.65065	1	0.988511	1
IG_PA14_13870	0.540922	1	0.671939	1	0.602882	1
PA14_13870	0.724357	0.869429	0.677278	0.896	0.700422	0.973553
PA14_13880	0.863768	1	0.203435	1	0.41919	1
IG_PA14_13890	2.02884	1	2.81109	1	2.38815	1
PA14_13890	0.754945	0.393339	1.13938	0.928577	0.927451	0.733116
IG_PA14_13920	1.01445	0.628935	0.849349	0.722511	0.928236	0.81283
PA14_13920	4.54454	1	13.8971	1	7.94707	1
IG_PA14_13940	0.991725	0.883615	0.949177	0.881039	0.970218	0.973425
PA14_13940	0.765907	0.461778	1.09068	0.815873	0.913981	0.744526
PA14_13950	0	1	0.0968352	1	0	1
PA14_13960	0.726238	1	0.311099	1	0.475323	1
PA14_13970	1.28426	0.992	1.4793	1	1.37833	0.999968
IG_PA14_13990	1.14981	0.872222	1.21283	0.870397	1.1809	0.968346
PA14_13990	1.02339	0.797812	1.12892	0.749723	1.07486	0.905541
IG_PA14_14000	0	1	0	1	0	1
PA14_14000	0.779516	0.637359	0.541512	0.373074	0.649705	0.579332
IG_PA14_14010	0.152421	1	0.953325	1	0.381191	1
PA14_14010	0.856074	0.715907	0.910637	0.69499	0.882934	0.844868
PA14_14020	1.05371	0.880581	1.24871	0.676086	1.14708	0.904101
IG_PA14_14040	1.52119	0.733333	1.90328	1	1.70154	0.96078
PA14_14040	0.446094	0.00971159	0.820809	0.573579	0.60511	0.0344822
IG_PA14_14060	1.23498	0.649	1.09351	0.88	1.16209	0.891036
PA14_14060	0.807952	0.370374	1.01992	0.949281	0.907771	0.719103
PA14_14080	1.06352	0.779726	1.01648	0.866836	1.03974	0.940655
IG_PA14_14100	0.471287	0.4	0.851888	0.515	0.633628	0.531455
PA14_14100	0.993085	0.962385	1.02659	0.855336	1.0097	0.983351
IG_PA14_14110	1.11694	1	0.827295	1	0.961271	1
PA14_14110	0.996824	0.474138	0.73426	0.436136	0.855528	0.5327
IG_PA14_14130	0.919182	1	1.05127	1	0.983009	1
PA14_14130	0.640149	0.746349	0.979352	0.814603	0.79179	0.910518
PA14_14140	0.934788	0.783427	0.97897	0.909254	0.956624	0.953964
PA14_14150	0.895676	0.848	1.14893	0.925	1.01443	0.974881
IG_PA14_14160	0.222373	1	0.939468	1	0.457069	1
PA14_14160	1.75322	0.713024	1.78436	0.927372	1.76872	0.934754
IG_PA14_14170	0.739781	1	0.738354	1	0.739067	1
PA14_14170	1.03773	0.87927	1.01972	0.807691	1.02869	0.953229
PA14_14200	1.14796	0.936042	1.14724	0.930645	1.1476	0.991314
IG_PA14_14210	0.814558	1	1.44331	1	1.08428	1
PA14_14210	1.1228	0.873621	0.88647	0.805434	0.997662	0.950963
PA14_14220	0.679242	0.207632	0.944574	0.899388	0.800996	0.5001
IG_PA14_14230	0.0674281	1	0.444622	1	0.173147	1
PA14_14230	1.24742	0.726695	1.11982	0.914973	1.1819	0.936261
PA14_14250	0.45233	0.411746	1.22776	0.692143	0.74522	0.642735
IG_PA14_14270	2.14575	1	0.805448	1	1.31464	1
PA14_14270	0.839801	0.859524	0.601468	0.92197	0.710713	0.976796
PA14_14280	0.734023	0.523966	0.937489	0.699998	0.829541	0.734653
IG_PA14_14290	0.789182	0.773333	1.40939	1	1.05464	0.972115
PA14_14290	0.965144	0.518333	1.56924	0.778009	1.23067	0.769497
IG_PA14_14300	0.48134	1	0.608686	1	0.54128	1
PA14_14300	0.783695	0.77051	0.957091	0.912952	0.866064	0.950891
PA14_14310	0.937583	1	1.13032	0.993333	1.02945	0.999978
IG_PA14_14320	0.0691885	1	1.4284	1	0.314371	1
PA14_14320	0.547073	0.515974	1.04665	0.953939	0.7567	0.841112
IG_PA14_14330	1.65511	0.656	1.62798	0.725	1.64149	0.829056
PA14_14330	0.900338	0.966	1.34173	0.512	1.0991	0.842796
IG_PA14_14340	0.680557	0.676667	1.2922	0.826667	0.93777	0.884337
PA14_14340	0.894503	0.552591	0.914956	0.868819	0.904671	0.83238
IG_PA14_14360	0.508735	1	0.885258	1	0.67109	1
PA14_14360	0.459518	0.0146561	0.640327	0.190355	0.54244	0.0191991
IG_PA14_14370	0.931285	1	0.640635	0.796667	0.772407	0.977764
PA14_14370	0.476661	0.158507	1.23262	0.887885	0.766513	0.4167
PA14_14380	0.884999	0.789274	0.639409	0.404639	0.752247	0.683902
PA14_14390	0.715551	0.33103	0.782623	0.639716	0.748336	0.540483
IG_PA14_14400	0.339584	1	0.339367	1	0.339475	1
PA14_14400	1.72971	0.373333	0.942601	0.973333	1.27688	0.73123
IG_PA14_14420	0.475873	1	0.971722	1	0.680012	1
PA14_14420	0.248563	0.210286	1.15738	0.872857	0.53636	0.494715
IG_PA14_14430	1.73034	0.883921	1.37101	0.245012	1.54023	0.54789
PA14_14430	1.1692	0.806286	1.0826	0.784857	1.12507	0.922379
PA14_14440	0.40291	0.425586	1.56788	0.730826	0.794805	0.674271
IG_PA14_14450	2.65602	0.98	1.11853	0.936667	1.72361	0.996536
PA14_14450	1.16277	0.964	1.23608	0.7	1.19886	0.940225
PA14_14460	1.39427	0.582937	0.957247	0.687302	1.15527	0.767114
PA14_14470	0.814302	0.59201	1.12265	0.452735	0.956124	0.620925
IG_PA14_14480	0.423905	0.346571	1.03482	0.942286	0.662317	0.692037
PA14_14480	1.17656	0.892601	0.98734	0.853066	1.07781	0.968968
IG_PA14_14490	0.90594	1	0.938019	1	0.92184	1
PA14_14490	0.812122	0.885281	0.884569	0.758353	0.847572	0.938862
IG_PA14_14500	0.710281	0.656667	0.87037	0.796667	0.786262	0.862089
PA14_14500	23	0.363302	1	0.363302	4.79583	0.39927
PA14_14510	4.29079	0.980899	0.282871	1	1.1017	0.999816
IG_PA14_14520	0.807882	1	2.59701	1	1.44847	1
PA14_14520	0.951586	0.74619	1.78943	0.418571	1.30491	0.675792
IG_PA14_14530	1.1296	1	1.474	1	1.29036	1
PA14_14530	0.689851	0.153972	1.00038	0.729956	0.83073	0.358055
IG_PA14_14540	1.08894	0.996667	1.07943	1	1.08418	0.999994
PA14_14540	0.741886	0.826667	1.71697	0.47	1.12862	0.755844
PA14_14550	0.868041	0.955714	0.948407	0.980286	0.907335	0.997964
PA14_14560	2.88356	1	0.45932	1	1.15086	1
IG_PA14_14590	0.507673	0.553	1.44172	0.706	0.855525	0.757621
PA14_14590	0.462547	0.178754	0.676696	0.319881	0.559467	0.220803
PA14_14600	0.647863	0.526071	0.731199	0.499272	0.688271	0.613799
PA14_14610	1.26716	0.902571	1.60581	0.735143	1.42647	0.935693
PA14_14630	0.33044	0.704553	2	0.162717	0.812946	0.362952
PA14_14650	1.34684	0.844882	2.53271	0.590412	1.84693	0.84576
IG_PA14_14660	0.610334	0.803333	1.07043	1	0.808282	0.979252
PA14_14660	1.19574	0.689004	0.988254	0.919913	1.08706	0.922838
IG_PA14_14680	0.0339698	1	0.911441	1	0.175959	1
PA14_14680	0.0292729	0.102732	0.0640881	0.234667	0.0433134	0.113915
IG_PA14_14690	1.55551	1	1.13004	1	1.32581	1
PA14_14690	1.04079	0.674895	1.09394	0.778218	1.06704	0.863426
PA14_14700	0.79929	0.763077	0.852029	0.911298	0.825238	0.948013
IG_PA14_14710	0.215542	1	1.69667	1	0.604733	1
PA14_14710	0.260339	0.446349	0.351809	1	0.302638	0.806398
IG_PA14_14730	0.24933	1	0.0533497	1	0.115333	1
PA14_14730	0.071654	0.359317	0.8206	0.645641	0.242486	0.570942
PA14_14740	0.768126	1	0.395309	1	0.551042	1
PA14_14750	1	1	0	1	0	1
IG_PA14_14770	0	1	0	1	0	1
PA14_14770	0.0531181	1	0.249981	0.844444	0.115232	0.98722
PA14_14780	0.00888714	0.0235979	0.210927	0.622473	0.0432959	0.0766866
PA14_14800	0	1	0	1	0	1
PA14_14810	0.487239	0.666667	0.197761	0.333333	0.310414	0.556462
IG_PA14_14820	0.111253	0.128	0.806157	0.85	0.299478	0.350145
PA14_14820	0	1	0	1	0	1
PA14_14830	1.22664	0.765212	1.0915	0.892491	1.1571	0.94338
PA14_14850	1.09161	0.912135	1.17663	0.906898	1.13332	0.98413
PA14_14860	1.0214	0.837568	0.912964	0.688402	0.96566	0.89407
PA14_14880	3.22791	1	0.645311	0.803675	1.44326	0.979327
PA14_14890	1.52619	0.871871	1.20739	0.347726	1.35746	0.664995
PA14_14900	0.681391	0.615361	0.62866	0.31169	0.654494	0.508523
PA14_14910	0.137452	0.174856	1.12418	0.993633	0.393091	0.477824
IG_PA14_14930	0.187638	1	0.370796	1	0.263772	1
PA14_14930	0	1	3	0.0792311	0	0.280113
IG_PA14_14940	0.970376	0.93	0.327196	1	0.563474	0.997491
PA14_14940	1.00936	0.81657	0.933302	0.934208	0.970586	0.969348
PA14_14960	1.21699	0.741263	0.869764	0.919852	1.02883	0.942963
IG_PA14_14975	1.45948	0.666667	0.947931	0.996667	1.17622	0.936072
PA14_14975	0.801848	0.70627	0.858403	0.761905	0.829644	0.871573
IG_PA14_14990	0.678349	1	0.092106	1	0.24996	1
PA14_14990	0.854374	0.840732	1.09795	0.494528	0.968534	0.780656
IG_PA14_15000	0.594166	0.623333	0.826051	0.94	0.700579	0.899144
PA14_15000	0.712264	0.658	0.823518	0.971429	0.765874	0.925266
IG_PA14_15020	0.667834	1	2.24122	1	1.22342	1
PA14_15020	0.454623	0.901	0.736665	0.64	0.578709	0.894102
IG_PA14_15030	0.0406349	1	1.07362	1	0.208869	1
PA14_15030	0.514643	0.40386	1.07828	0.405834	0.744935	0.460313
IG_PA14_15050	1.11874	1	1.24845	0.996	1.18182	0.999992
PA14_15050	1.03066	0.911905	0.75366	0.18754	0.881342	0.473034
IG_PA14_15070	0	1	0	1	0	1
PA14_15070	0.801744	0.658842	1.03241	0.863298	0.909796	0.889719
PA14_15080	0.891549	0.315517	1.18317	0.592782	1.02706	0.500588
PA14_15090	0.917839	0.884857	0.754629	0.651714	0.832243	0.89412
IG_PA14_15100	0.110267	1	1.21796	1	0.366471	1
PA14_15100	0.976745	0.439071	0.827036	0.599677	0.898779	0.614664
IG_PA14_15110	0.700323	0.943333	1.90457	0.993333	1.15491	0.997975
PA14_15110	1.21318	0.685714	1.12113	0.752857	1.16625	0.857573
IG_PA14_15120	0.333364	1	1.21017	1	0.63516	1
PA14_15120	0.962951	0.590159	0.959139	0.625317	0.961043	0.736914
PA14_15130	1.18605	0.816991	1.07469	0.956277	1.129	0.974114
PA14_15140	0.677268	0.406777	1.13525	0.887086	0.876852	0.728658
IG_PA14_15150	0.03099	1	0.456767	1	0.118976	1
PA14_15150	1.00018	0.892984	0.90923	0.913014	0.953621	0.981785
PA14_15160	0.284318	0.0352448	1.20364	0.705583	0.584991	0.116735
IG_PA14_15180	0	1	0	1	0	1
PA14_15180	0.56374	0.126434	0.758717	0.447762	0.654002	0.219176
PA14_15190	0.587839	0.253333	0.733321	0.583016	0.656563	0.430182
PA14_15200	1.48619	0.61484	1.00295	0.88382	1.22089	0.87483
IG_PA14_15210	0.399125	1	0.826184	1	0.574239	1
PA14_15210	0.71349	0.440598	0.951673	0.957883	0.82402	0.786116
PA14_15230	1.07448	0.696088	0.568108	0.224669	0.781295	0.446555
PA14_15240	0.584442	0.480729	1.18998	0.791	0.833952	0.74793
IG_PA14_15250	0.532204	1	0.32916	1	0.418546	1
PA14_15250	1.4822	0.548833	0.968008	0.866165	1.19782	0.828892
PA14_15260	0.64561	0.304306	0.890595	0.89901	0.758272	0.628177
IG_PA14_15270	0.0292772	1	0.308577	1	0.0950488	1
PA14_15270	0.827856	0.690561	1.2329	0.548098	1.01028	0.746223
PA14_15280	0.973113	0.939028	1.20452	0.402733	1.08265	0.745914
IG_PA14_15290	0.567958	0.666667	0.512979	1	0.539769	0.936977
PA14_15290	0.687765	0.323667	0.965285	0.790276	0.814794	0.604529
IG_PA14_15310	0.0256276	0.283	1.7261	1	0.210323	0.640233
PA14_15310	0.0933884	0.210943	0.591131	1	0.234957	0.539206
PA14_15340	1.10734	0.691196	0.446666	0.750009	0.703285	0.858995
IG_PA14_15350	0.378031	1	0	1	0	1
PA14_15350	0.911356	0.534887	1.11251	0.961737	1.00692	0.856363
IG_PA14_15360	1.36878	0.799143	1.30096	0.638286	1.33444	0.853461
PA14_15360	0.814897	0.326598	0.613658	0.653663	0.707155	0.543146
IG_PA14_15370	0.875074	0.983333	0.654972	0.666667	0.757066	0.932378
PA14_15370	0.557935	0.38	1.10628	0.566667	0.785641	0.545992
PA14_15380	0.555645	0.362266	1.31045	0.876247	0.853313	0.681685
PA14_15400	0.966327	0.581336	1.4091	0.807651	1.1669	0.824496
IG_PA14_15430	0.587978	0.33816	1.00631	0.851775	0.769212	0.646546
PA14_15430	0.81776	0.802771	1.00161	0.93355	0.905027	0.965596
IG_PA14_15435	0.318658	1	1.27398	1	0.637153	1
PA14_15435	1.14422	0.56162	0.751721	0.803914	0.927435	0.810519
PA14_15445	1.12618	1	0.837108	0.976667	0.970946	0.999726
PA14_15450	0.648712	0.396	0.225715	0.457714	0.382654	0.490811
PA14_15460	0.886149	0.887919	1.0117	0.844442	0.946848	0.965703
IG_PA14_15470	2.33226	1	1.01318	1	1.53721	1
PA14_15470	1.26936	0.996667	1.06842	0.893333	1.16457	0.993756
PA14_15475	0.395431	0.463429	0.483305	0.714286	0.437166	0.696988
IG_PA14_15480	0	1	0	1	0	1
PA14_15480	0.743584	0.741714	0.874502	0.823714	0.806391	0.911995
IG_PA14_15490	3.18807	0.798	1.42916	1	2.13454	0.978066
PA14_15490	1.0982	1	1.08219	1	1.09016	1
IG_PA14_15500	0.0615098	1	0.82144	1	0.224781	1
PA14_15500	0.461853	0.71	0.762915	0.562	0.593595	0.765617
IG_PA14_15510	1.53232	1	0.971238	1	1.21994	1
PA14_15510	0.766979	1	1.01794	1	0.883596	1
IG_PA14_15520	0.424781	0.276	1.54935	0.91	0.811254	0.598179
PA14_15520	0.963261	0.912594	0.998866	0.859649	0.980902	0.974907
PA14_15530	1.96682	0.997	1.12128	0.604	1.48504	0.907609
PA14_15540	1.30256	0.976204	1.05538	0.782251	1.17248	0.969561
IG_PA14_15560	1.02637	0.627619	0.807738	0.838254	0.910514	0.863998
PA14_15560	1.0938	0.71	0.83439	0.993	0.955331	0.951449
IG_PA14_15570	1.94362	0.916	0.994315	0.974	1.39017	0.993967
PA14_15570	2.32116	1	0.730154	0.986667	1.30185	0.999911
IG_PA14_15580	0.366399	1	0.608778	1	0.472287	1
PA14_15580	0.669214	0.329591	1.21763	0.696478	0.902694	0.567369
IG_PA14_15590	0.872514	0.73425	0.926228	0.921647	0.89897	0.940977
PA14_15590	0.513638	0.81108	0.734662	0.558977	0.614289	0.812011
PA14_15600	0.740191	0.399882	0.942026	0.939815	0.835032	0.74361
IG_PA14_15610	0.331086	0.596	0.706201	0.818	0.483542	0.837772
PA14_15610	0.90781	0.865241	1.04667	0.963158	0.974771	0.985273
IG_PA14_15620	1.43055	0.90842	0.827284	0.744892	1.08788	0.94096
PA14_15620	0.868709	0.490634	0.991915	0.936685	0.928271	0.816868
PA14_15630	0.992648	0.842238	1.11609	0.531197	1.05256	0.80724
PA14_15650	0.725481	0.377112	0.631804	0.306612	0.677024	0.36508
IG_PA14_15660	0.149004	1	0.789121	1	0.342902	1
PA14_15660	0.663325	0.197542	0.794639	0.703993	0.726019	0.413421
IG_PA14_15670	0.430276	0.483333	1.35998	0.703333	0.764962	0.706735
PA14_15670	1.02502	0.759251	1.23161	0.678266	1.12358	0.856731
PA14_15680	0.140093	1	1.00371	0.9	0.374984	0.994824
IG_PA14_15700	0.983251	0.951429	1.10005	0.936571	1.04001	0.99384
PA14_15700	1.02531	0.920312	0.956708	0.763546	0.990416	0.950631
IG_PA14_15710	0.153171	1	1.27211	1	0.441419	1
PA14_15710	0.952188	0.804762	0.808021	0.646645	0.877147	0.8603
PA14_15720	0.346977	0.0300286	0.613407	0.142861	0.461344	0.0276764
IG_PA14_15740	0.392858	0.0625714	0.7142	0.445143	0.529697	0.12759
PA14_15740	0.844006	0.737717	1.43653	0.7872	1.10111	0.896339
PA14_15750	0.532464	0.666667	0.647908	0.666667	0.587357	0.804858
IG_PA14_15770	1.19413	0.976667	0.752151	1	0.947715	0.999726
PA14_15770	1.12957	0.964	1.08532	0.678	1.10722	0.931546
IG_PA14_15780	0.0216858	0.333333	1.7337	0.673333	0.193899	0.559793
PA14_15780	0.863603	0.741612	1.02577	0.862557	0.9412	0.925482
PA14_15790	0.799509	0.347801	0.815856	0.64613	0.807641	0.560212
PA14_15810	1.14138	0.942542	1.07993	0.718607	1.11023	0.94121
PA14_15820	0.950756	0.587775	0.981944	0.959004	0.966224	0.886819
IG_PA14_15830	0.928601	1	2.29166	1	1.45878	1
PA14_15830	0.783854	0.735985	1.18966	0.553963	0.96567	0.773505
IG_PA14_15840	0.0332473	0.333333	0.834001	0.84	0.166518	0.63643
PA14_15840	0.495769	0.306429	0.675502	0.850476	0.578699	0.61106
IG_PA14_15850	2.28733	1	0.832141	1	1.37963	1
PA14_15850	0.75438	0.517619	0.89717	0.595714	0.822683	0.671133
IG_PA14_15860	0.377747	1	0	1	0	1
PA14_15860	0.88709	0.963853	1.62288	0.4471	1.19985	0.793698
PA14_15870	1.05479	0.875065	1.10249	0.917338	1.07838	0.979119
PA14_15880	0.559982	1	0.69533	1	0.623997	1
PA14_15890	0.921892	0.557694	0.749427	0.614034	0.831198	0.709422
PA14_15910	0.640036	0.22331	0.845202	0.810012	0.7355	0.490177
PA14_15920	1.18627	0.671217	0.845459	0.925325	1.00147	0.916904
IG_PA14_15930	0.935565	0.848	0.537963	0.802	0.709436	0.942288
PA14_15930	0.556321	0.0637114	0.873206	0.587812	0.696981	0.160465
IG_PA14_15940	1.04932	1	0.951385	1	0.999154	1
PA14_15940	0.719364	0.410808	1.03428	0.93802	0.862568	0.752817
IG_PA14_15960	0.312632	1	2.69319	1	0.917592	1
PA14_15960	0	1	0.562271	0.420431	0	0.784724
IG_PA14_15970	0.284694	1	0.126249	1	0.189585	1
PA14_15970	0.113251	1	0.0770829	1	0.093433	1
PA14_15980	0	1	2	0.444444	0	0.804858
PA14_15990	0.0481869	0.466667	0.0666485	0.24	0.0566708	0.357197
PA14_16000	0	1	0.700983	0.822857	0	0.983292
IG_PA14_16010	1.76531	1	0.899836	1	1.26035	1
PA14_16010	0.251047	0.179683	1.634	0.896349	0.640476	0.455149
PA14_16020	1.41396	0.78028	0.783675	0.831177	1.05266	0.929383
IG_PA14_16030	1.8823	1	2.14402	1	2.0089	1
PA14_16030	0.9318	0.821965	0.837729	0.685894	0.883513	0.886878
IG_PA14_16040	0.468776	1	0.654532	1	0.553921	1
PA14_16040	0.894883	0.684335	1.08021	0.821548	0.983191	0.885977
IG_PA14_16050	1.20631	1	0.611528	1	0.858889	1
PA14_16050	1.14255	0.416836	1.26039	0.486713	1.20002	0.526501
[truncated: 7,220 more rows]
