# Supplementary material for: Identification of Fitness Determinants during Energy-Limited Growth Arrest in Pseudomonas aeruginosa
Source: mBio. 2017 Nov 28;8(6):e01170-17. doi: 10.1128/mBio.01170-17 (PMC5705914; doi:10.1128/mBio.01170-17)
Supplement: DATA SET S3 [file mbo006173591sd3.xlsx]

## Sheet: Carbon limited
Dataset S3. Raw read counts for each gene and intergenic region in the carbon-limited Tn-seq experiment. The genome is divided into 100 bp windows and total reads within each window are aggregated. The "initial library" corresponds to insertions in the pooled colonies from the LB plates; i.e. the original makeup of the transposon library before growth on pyruvate or carbon/oxygen limitation. IG =…
		Replicate 1		Replicate 2
Locus	Initial library	Control	Carbon limited	Control	Carbon limited
IG_1	8	19	23	24	13
IG_1	40	21	22	11	12
IG_1	168	148	140	154	156
IG_1	0	0	0	0	0
IG_1	0	0	0	0	0
PA14_00010	0	0	0	0	0
PA14_00010	0	0	0	0	0
PA14_00010	0	0	0	0	2
PA14_00010	0	0	0	0	0
PA14_00010	0	0	0	0	0
PA14_00010	0	0	0	0	1
PA14_00010	0	1	0	1	0
PA14_00010	0	0	0	0	0
PA14_00010	0	0	0	0	0
PA14_00010	0	0	1	0	0
PA14_00010	0	0	0	0	0
PA14_00010	0	0	0	0	0
PA14_00010	0	0	0	0	0
PA14_00010	0	0	0	0	0
PA14_00010	0	0	0	0	0
IG_PA14_00020	28	93	81	88	125
PA14_00020	0	0	0	0	1
PA14_00020	0	0	0	0	0
PA14_00020	0	0	0	0	0
PA14_00020	0	0	0	0	0
PA14_00020	0	0	0	0	0
PA14_00020	0	0	0	0	0
PA14_00020	0	0	0	1	0
PA14_00020	0	1	0	0	0
PA14_00020	0	0	0	0	0
PA14_00020	0	0	0	0	0
PA14_00020	72	78	71	99	75
PA14_00030	141	213	150	114	116
PA14_00030	34	18	21	39	50
PA14_00030	0	26	91	7	29
PA14_00030	17	83	129	78	76
PA14_00030	57	4	20	39	1
PA14_00030	29	56	104	69	78
PA14_00030	3	10	11	0	0
PA14_00030	93	77	37	78	69
PA14_00030	62	33	44	80	33
PA14_00030	37	0	0	21	15
PA14_00030	0	0	0	0	0
PA14_00050	0	0	0	0	0
PA14_00050	0	0	0	0	0
PA14_00050	0	0	0	0	0
PA14_00050	0	1	1	0	0
PA14_00050	0	0	0	0	0
PA14_00050	0	0	0	0	0
PA14_00050	0	0	0	0	0
PA14_00050	0	1	0	0	0
PA14_00050	0	0	0	0	1
PA14_00050	0	0	2	0	0
PA14_00050	0	0	0	0	0
PA14_00050	0	3	0	0	1
PA14_00050	0	0	0	0	0
PA14_00050	0	0	0	0	1
PA14_00050	0	0	0	0	2
PA14_00050	0	1	0	0	0
PA14_00050	1	0	0	1	0
PA14_00050	0	1	0	0	1
PA14_00050	0	0	0	0	1
PA14_00050	0	0	0	0	0
PA14_00050	0	2	0	0	0
PA14_00050	0	0	0	0	0
PA14_00050	0	0	0	0	0
PA14_00050	0	0	0	0	0
IG_PA14_00060	13	4	4	6	0
IG_PA14_00060	114	137	73	78	96
IG_PA14_00060	0	0	0	0	0
PA14_00060	139	58	58	56	96
PA14_00060	18	734	639	674	563
PA14_00060	56	1963	2057	1442	1439
PA14_00060	13	682	756	495	552
PA14_00060	71	3376	3686	2312	2342
PA14_00060	0	51	78	21	64
PA14_00060	41	65	155	196	337
PA14_00060	166	1504	1265	975	1110
PA14_00070	0	1	0	14	1
PA14_00070	0	0	0	0	0
PA14_00070	0	0	0	0	0
PA14_00070	0	0	0	1	0
PA14_00070	0	1	0	0	0
IG_PA14_00080	0	0	0	0	0
IG_PA14_00080	207	128	201	144	130
IG_PA14_00080	100	172	68	92	69
IG_PA14_00080	0	0	0	0	0
PA14_00080	30	42	48	42	10
PA14_00080	157	138	153	208	198
PA14_00080	106	14	25	77	35
PA14_00080	52	96	61	73	77
PA14_00080	6	2	2	8	8
PA14_00080	292	600	517	516	369
PA14_00080	53	57	31	16	31
PA14_00080	0	0	1	0	0
PA14_00080	106	207	82	108	67
PA14_00080	21	164	116	109	71
PA14_00080	0	1	0	0	0
PA14_00080	206	204	79	223	242
PA14_00080	50	152	149	103	79
PA14_00080	39	9	1	35	4
PA14_00080	89	167	42	84	117
PA14_00080	41	59	61	74	21
PA14_00080	268	285	322	437	440
PA14_00090	0	1	0	0	0
PA14_00090	0	0	0	0	0
PA14_00090	0	0	0	0	1
PA14_00090	0	2	3	0	0
PA14_00090	0	0	0	0	0
PA14_00090	1	0	0	0	0
PA14_00090	0	0	0	1	0
PA14_00090	0	0	0	0	1
PA14_00090	0	0	0	0	1
PA14_00090	0	0	0	0	0
PA14_00090	0	0	0	0	0
PA14_00090	0	0	0	0	0
PA14_00090	0	0	0	0	0
PA14_00090	0	0	0	0	0
PA14_00090	0	0	0	0	0
PA14_00090	0	0	0	0	0
PA14_00090	0	0	0	0	0
PA14_00090	0	0	0	0	0
PA14_00090	0	1	0	1	0
PA14_00090	1	1	0	0	0
PA14_00090	0	0	0	0	0
PA14_00100	36	8	0	2	12
PA14_00100	1	1	0	0	0
PA14_00100	0	0	1	0	0
PA14_00100	0	0	0	0	0
PA14_00100	0	0	0	0	0
PA14_00100	0	1	1	0	0
PA14_00100	0	0	0	0	0
PA14_00100	0	1	0	0	0
PA14_00100	0	0	1	0	0
IG_PA14_00110	86	0	0	0	0
PA14_00110	31	183	160	147	174
PA14_00110	15	27	37	25	39
PA14_00110	125	235	195	328	209
PA14_00110	93	61	45	42	45
PA14_00110	77	92	87	109	129
PA14_00110	75	57	68	158	107
IG_PA14_00120	95	117	43	85	79
PA14_00120	58	1	8	3	2
PA14_00120	34	34	3	7	6
PA14_00120	25	21	21	23	0
PA14_00120	0	0	0	0	0
PA14_00120	4	0	20	15	12
PA14_00120	0	0	0	0	0
PA14_00120	98	53	16	13	4
PA14_00120	19	8	5	9	0
PA14_00120	46	80	17	32	4
IG_PA14_00130	0	0	0	0	0
PA14_00130	0	96	55	102	93
PA14_00130	109	318	181	199	174
PA14_00130	18	77	37	40	57
IG_PA14_00140	15	42	26	24	20
PA14_00140	150	113	90	122	80
PA14_00140	97	134	156	293	213
PA14_00140	13	40	19	51	34
PA14_00140	0	0	0	0	0
PA14_00140	12	46	46	68	75
PA14_00140	33	1	9	23	0
PA14_00140	60	153	93	112	89
PA14_00150	211	403	291	439	336
PA14_00150	169	244	151	231	160
PA14_00150	64	188	178	132	161
IG_PA14_00160	0	0	0	0	0
IG_PA14_00160	30	75	55	37	39
IG_PA14_00160	73	21	34	25	34
PA14_00160	22	2	9	5	21
PA14_00160	2	0	0	20	15
PA14_00160	40	82	70	75	82
IG_PA14_00170	72	102	173	101	76
IG_PA14_00170	60	87	83	33	57
PA14_00170	17	16	20	29	34
PA14_00170	0	1	0	0	0
PA14_00170	1	0	0	0	0
PA14_00170	9	1	0	6	26
PA14_00170	0	0	0	0	0
PA14_00170	67	26	28	31	24
PA14_00170	9	9	40	2	10
PA14_00170	0	0	4	0	0
PA14_00170	62	0	0	0	0
PA14_00170	32	4	62	51	39
PA14_00170	78	69	66	50	50
PA14_00170	6	18	22	30	27
PA14_00170	28	62	39	72	75
PA14_00170	0	0	0	0	0
PA14_00180	243	419	352	377	268
PA14_00180	123	138	144	108	166
PA14_00180	183	208	121	186	178
PA14_00180	0	1	0	0	0
PA14_00180	79	12	14	15	0
PA14_00180	76	223	146	188	151
PA14_00180	0	1	0	0	0
PA14_00180	1	86	44	87	37
PA14_00180	35	174	110	98	130
PA14_00180	133	471	408	493	507
PA14_00180	117	185	66	41	46
PA14_00180	50	33	10	12	16
PA14_00180	11	0	0	8	3
PA14_00190	11	0	0	0	0
PA14_00190	0	0	0	0	0
PA14_00190	0	0	0	1	0
PA14_00190	4	0	0	0	0
PA14_00190	0	4	0	0	0
PA14_00190	0	0	0	0	0
PA14_00190	0	0	0	0	0
PA14_00190	0	0	0	0	0
PA14_00190	0	0	0	0	1
IG_PA14_00200	17	1	0	77	66
PA14_00200	0	0	0	0	0
PA14_00200	0	0	0	0	0
PA14_00200	0	0	0	0	0
PA14_00200	0	0	0	0	0
PA14_00200	4	48	1	22	0
IG_PA14_00210	15	41	29	76	58
PA14_00210	221	355	366	552	513
PA14_00210	75	280	209	141	226
PA14_00210	108	438	253	293	278
PA14_00210	68	174	131	141	123
PA14_00210	169	124	141	234	146
PA14_00210	549	668	577	678	646
PA14_00210	37	5	3	1	1
PA14_00210	14	1	0	5	0
PA14_00210	318	450	523	573	513
PA14_00210	148	179	94	133	223
PA14_00210	24	118	128	84	100
IG_PA14_00230	15	24	32	76	30
PA14_00230	14	67	75	115	90
PA14_00230	245	492	510	502	458
PA14_00230	51	44	121	57	44
PA14_00230	182	355	269	377	248
PA14_00230	263	594	481	419	463
PA14_00230	173	456	339	369	300
PA14_00230	28	146	124	102	104
PA14_00230	72	164	229	167	160
PA14_00230	144	325	316	288	245
PA14_00230	95	354	177	257	276
PA14_00230	0	0	0	0	0
PA14_00240	66	101	52	95	69
PA14_00240	0	0	0	0	0
PA14_00240	0	0	0	0	0
PA14_00240	1	0	0	0	0
PA14_00240	0	0	0	0	0
PA14_00240	63	334	72	371	148
PA14_00250	58	0	13	25	45
PA14_00250	86	112	101	83	95
PA14_00250	34	0	50	18	6
PA14_00250	0	0	3	0	0
PA14_00250	20	15	7	45	10
PA14_00250	131	413	365	384	314
PA14_00250	69	157	91	129	104
PA14_00250	35	240	182	196	188
PA14_00250	0	0	0	0	0
PA14_00250	48	0	3	28	0
IG_PA14_00280	29	30	23	7	32
IG_PA14_00280	0	0	0	0	0
PA14_00280	0	0	0	0	0
PA14_00280	0	0	0	0	0
PA14_00280	0	0	0	0	0
PA14_00280	0	0	0	0	0
PA14_00280	0	0	0	1	0
PA14_00280	0	0	0	0	0
PA14_00280	0	0	0	0	0
PA14_00280	0	0	0	0	0
PA14_00280	258	524	389	592	603
PA14_00290	0	0	0	0	0
PA14_00290	138	0	0	1	1
PA14_00290	0	1	0	0	0
PA14_00290	33	1	0	0	1
PA14_00290	26	0	0	0	0
PA14_00290	6	0	0	0	1
PA14_00290	30	1	0	0	0
PA14_00290	5	1	0	0	0
PA14_00290	0	0	0	0	0
IG_PA14_00300	103	95	71	111	149
PA14_00300	115	182	77	122	120
PA14_00300	9	20	7	42	25
PA14_00300	362	312	348	428	394
PA14_00300	81	254	103	269	156
PA14_00300	97	457	381	439	362
PA14_00300	14	19	37	20	48
PA14_00300	158	939	701	617	556
PA14_00300	111	149	82	143	96
PA14_00300	0	0	0	0	0
PA14_00300	102	88	145	170	140
PA14_00310	176	170	234	202	214
PA14_00310	194	177	210	217	113
PA14_00310	163	131	74	167	75
PA14_00310	26	8	13	31	20
PA14_00310	175	61	28	66	35
PA14_00310	243	144	120	138	167
PA14_00310	210	317	208	204	258
PA14_00310	20	96	68	135	116
PA14_00310	146	644	527	424	348
PA14_00310	150	322	234	360	194
PA14_00310	19	117	137	109	167
PA14_00310	0	4	13	27	8
PA14_00320	155	131	210	217	95
PA14_00320	50	62	30	41	19
PA14_00320	0	0	0	0	0
PA14_00320	0	0	0	0	5
PA14_00320	67	73	85	99	68
PA14_00320	146	400	295	430	334
PA14_00340	102	70	17	70	122
PA14_00340	54	78	56	53	62
PA14_00340	15	36	18	15	19
PA14_00340	171	183	129	190	152
PA14_00340	38	7	23	12	18
PA14_00340	0	4	3	4	6
PA14_00340	88	88	81	126	92
PA14_00340	97	85	24	38	38
PA14_00340	73	160	94	89	90
PA14_00340	141	370	396	370	235
PA14_00340	79	140	151	160	138
PA14_00340	0	28	9	3	4
PA14_00340	0	5	1	1	1
PA14_00340	42	197	141	110	77
PA14_00340	88	538	290	194	213
PA14_00340	84	79	33	68	56
PA14_00360	72	102	149	174	135
PA14_00360	25	33	1	16	3
PA14_00360	353	620	438	581	512
PA14_00360	127	428	198	259	295
PA14_00360	221	193	194	169	139
PA14_00360	110	84	61	46	27
PA14_00360	0	1	0	0	0
PA14_00360	210	175	127	105	84
PA14_00360	82	72	39	57	58
PA14_00380	75	291	219	302	232
PA14_00380	6	75	45	12	19
PA14_00380	75	41	17	24	61
PA14_00380	92	133	53	59	46
PA14_00380	14	33	11	13	11
PA14_00380	11	78	20	26	45
PA14_00380	122	207	223	164	156
PA14_00380	80	158	43	139	98
PA14_00380	66	109	33	85	34
PA14_00380	43	70	101	122	79
PA14_00380	120	158	159	105	117
PA14_00380	106	473	508	619	318
PA14_00380	129	148	95	177	127
PA14_00380	172	478	429	368	433
PA14_00380	78	76	45	144	102
IG_PA14_00400	28	13	45	29	10
PA14_00400	82	65	40	99	95
PA14_00400	39	83	96	84	83
PA14_00400	92	18	19	87	111
PA14_00400	21	84	69	127	67
PA14_00400	43	79	82	93	46
PA14_00400	24	125	111	114	110
PA14_00400	18	2	24	46	75
PA14_00400	20	41	14	12	58
PA14_00400	12	110	18	80	107
PA14_00400	14	1	5	8	1
PA14_00410	26	33	46	77	69
PA14_00410	93	417	250	234	255
PA14_00410	46	0	5	4	3
PA14_00420	175	326	231	255	183
PA14_00420	1	23	26	82	39
PA14_00420	56	5	9	3	15
PA14_00420	32	64	41	44	54
PA14_00430	70	232	244	224	177
PA14_00430	18	156	166	155	152
PA14_00430	51	248	52	132	94
PA14_00430	69	148	62	191	181
PA14_00430	19	74	41	75	49
PA14_00430	3	0	0	0	0
IG_PA14_00440	0	0	0	9	1
IG_PA14_00440	35	268	168	222	295
PA14_00440	38	33	43	78	38
PA14_00440	0	0	0	0	0
PA14_00440	32	0	0	0	0
PA14_00440	155	0	1	0	2
PA14_00440	199	0	0	5	0
PA14_00440	239	1	0	0	0
PA14_00440	91	0	0	0	0
PA14_00440	67	1	0	2	0
PA14_00450	64	180	119	163	122
PA14_00450	288	0	0	0	1
PA14_00450	26	0	1	0	0
PA14_00450	18	0	0	0	0
PA14_00450	45	0	0	1	0
PA14_00450	34	0	0	0	0
PA14_00450	103	0	1	0	0
PA14_00450	80	0	0	0	0
PA14_00450	25	0	0	0	0
PA14_00450	279	0	0	0	0
PA14_00450	115	0	0	1	0
PA14_00450	38	0	0	0	0
IG_PA14_00460	0	0	0	0	0
PA14_00460	0	0	0	0	0
PA14_00460	53	236	325	400	194
PA14_00460	46	0	0	4	17
PA14_00460	211	325	178	237	213
PA14_00460	433	455	355	516	363
PA14_00460	54	31	85	113	93
PA14_00460	357	217	197	258	302
PA14_00460	3	37	38	52	23
PA14_00460	51	71	141	90	105
IG_PA14_00470	88	171	236	251	186
PA14_00470	66	235	180	217	135
PA14_00470	117	128	201	127	158
IG_PA14_00480	21	10	9	0	6
IG_PA14_00480	122	940	848	657	810
PA14_00480	14	0	2	11	2
PA14_00480	68	158	162	79	114
IG_PA14_00490	8	55	54	78	43
IG_PA14_00490	0	0	0	0	0
IG_PA14_00490	70	46	61	25	33
PA14_00490	148	136	156	168	117
PA14_00490	22	152	141	144	109
PA14_00490	88	286	87	135	121
PA14_00490	237	365	297	328	317
PA14_00490	58	88	132	106	84
PA14_00490	132	190	94	148	137
PA14_00490	139	211	124	252	170
PA14_00490	283	700	551	457	633
PA14_00490	99	145	111	195	186
PA14_00490	47	135	69	116	116
PA14_00490	71	76	75	65	90
PA14_00490	31	80	68	94	57
PA14_00490	158	244	203	185	147
PA14_00490	59	53	104	103	84
PA14_00490	35	64	30	75	55
PA14_00490	0	26	45	18	11
PA14_00490	0	0	0	0	0
IG_PA14_00510	47	152	32	64	63
PA14_00510	81	17	74	45	48
PA14_00510	78	132	180	162	141
PA14_00510	0	11	1	11	10
PA14_00510	91	131	123	107	105
PA14_00510	10	36	23	18	37
PA14_00510	16	170	93	75	82
PA14_00510	84	263	198	204	176
PA14_00510	42	224	152	164	126
PA14_00510	86	350	323	238	211
PA14_00510	167	752	648	565	543
PA14_00510	14	2	11	29	3
PA14_00510	20	42	36	75	63
PA14_00510	55	42	42	52	60
PA14_00510	100	154	186	142	149
PA14_00510	192	209	318	295	302
PA14_00510	73	116	230	140	159
PA14_00510	88	90	60	81	59
PA14_00510	60	122	174	189	106
PA14_00510	0	29	0	1	6
PA14_00510	56	34	17	34	61
PA14_00510	120	144	88	52	109
PA14_00510	0	0	0	0	0
PA14_00510	155	232	142	193	201
PA14_00510	85	36	68	33	103
PA14_00510	41	158	180	146	164
PA14_00510	25	74	21	38	22
PA14_00510	0	0	0	0	0
PA14_00510	24	0	5	0	1
PA14_00510	38	93	25	59	31
PA14_00510	66	119	109	171	116
PA14_00510	12	6	4	8	15
PA14_00510	153	80	92	69	82
PA14_00510	120	61	96	42	64
PA14_00510	75	122	106	91	130
PA14_00510	85	222	208	224	183
PA14_00510	15	33	31	55	84
PA14_00510	10	73	51	12	36
PA14_00510	109	65	56	94	69
PA14_00510	19	143	47	81	63
PA14_00510	15	108	60	36	31
PA14_00510	24	68	98	52	86
PA14_00510	220	441	407	498	441
PA14_00510	99	256	214	209	249
PA14_00510	77	154	160	109	195
PA14_00510	26	103	72	61	98
PA14_00510	6	19	1	3	7
PA14_00510	32	135	136	96	58
PA14_00510	112	228	135	218	188
PA14_00510	30	44	22	44	49
PA14_00510	73	261	190	179	169
PA14_00510	34	81	65	59	63
PA14_00510	100	122	161	166	156
PA14_00510	42	10	5	22	4
PA14_00510	43	134	44	117	113
PA14_00510	10	68	53	33	23
PA14_00510	69	91	20	110	104
PA14_00510	121	43	31	47	47
PA14_00510	16	1	0	5	0
PA14_00510	104	488	391	365	216
PA14_00510	34	24	22	3	29
PA14_00510	324	646	457	498	551
PA14_00510	0	14	0	3	2
PA14_00510	46	105	232	187	62
PA14_00510	90	149	75	64	127
PA14_00510	102	158	247	257	180
PA14_00510	284	140	303	226	229
PA14_00510	92	21	6	68	21
PA14_00510	89	148	116	122	225
PA14_00510	64	58	63	68	92
PA14_00510	347	1116	694	649	680
PA14_00510	105	226	131	158	92
PA14_00510	0	0	0	0	0
PA14_00510	0	0	5	5	0
PA14_00510	106	316	245	464	285
PA14_00510	82	152	243	211	140
PA14_00510	15	17	19	77	56
PA14_00510	0	1	16	31	5
PA14_00510	130	410	485	512	423
PA14_00510	42	99	130	89	121
PA14_00510	98	119	72	101	40
PA14_00510	43	107	102	83	112
PA14_00510	90	53	43	59	68
PA14_00510	127	18	24	16	36
PA14_00510	0	0	0	0	0
PA14_00510	117	441	393	374	294
PA14_00510	45	103	82	146	115
PA14_00510	19	6	2	18	6
PA14_00510	128	425	238	310	350
PA14_00510	22	0	0	0	0
PA14_00510	44	14	79	133	61
PA14_00510	67	35	14	36	18
PA14_00510	2	6	24	3	10
PA14_00510	5	203	112	69	97
PA14_00510	107	76	33	75	32
PA14_00510	155	487	398	428	431
PA14_00510	18	15	21	23	0
PA14_00510	16	14	30	17	5
PA14_00510	103	73	69	146	79
PA14_00510	43	83	63	52	62
PA14_00510	30	0	0	2	11
PA14_00510	155	81	103	164	148
PA14_00510	16	21	26	37	78
PA14_00510	0	0	0	0	0
PA14_00510	25	8	25	21	33
IG_PA14_00520	0	0	0	0	0
IG_PA14_00520	0	0	0	0	0
IG_PA14_00520	0	0	0	0	0
IG_PA14_00520	0	0	0	0	0
IG_PA14_00520	74	33	66	44	86
IG_PA14_00520	16	146	114	92	76
IG_PA14_00520	27	2	0	6	11
IG_PA14_00520	0	0	0	0	0
IG_PA14_00520	0	0	0	0	0
IG_PA14_00520	34	0	0	0	11
IG_PA14_00520	0	0	0	0	0
IG_PA14_00520	0	0	0	0	0
IG_PA14_00520	257	227	208	255	193
PA14_00520	20	0	6	2	1
IG_PA14_00530	180	143	193	155	210
IG_PA14_00530	112	17	4	56	26
PA14_00530	86	119	148	190	221
PA14_00530	90	289	182	133	200
PA14_00530	159	145	137	183	245
PA14_00530	0	16	9	13	0
IG_PA14_00550	65	17	4	17	8
IG_PA14_00550	101	39	71	73	27
IG_PA14_00550	66	132	118	67	64
PA14_00550	31	53	8	8	12
PA14_00550	194	438	194	374	233
PA14_00550	205	261	314	393	295
PA14_00550	253	270	365	342	311
PA14_00550	12	81	28	56	41
PA14_00550	157	215	214	192	116
PA14_00550	31	40	59	88	91
PA14_00550	55	314	212	237	279
PA14_00550	135	222	258	312	226
PA14_00550	227	412	245	335	263
PA14_00550	69	22	13	59	65
PA14_00550	206	585	298	502	391
PA14_00550	159	576	584	519	479
PA14_00550	226	180	105	204	153
IG_PA14_00560	106	129	112	70	11
PA14_00560	155	129	85	67	89
PA14_00560	324	527	574	713	534
PA14_00560	71	30	27	70	53
PA14_00560	162	40	14	46	131
PA14_00560	115	3	20	25	33
PA14_00560	110	351	240	226	286
PA14_00560	112	190	159	112	135
PA14_00560	118	233	238	314	387
PA14_00560	108	10	0	54	39
PA14_00560	52	1	5	1	12
PA14_00560	154	204	197	145	268
PA14_00560	118	196	209	193	138
PA14_00560	119	431	402	438	432
PA14_00560	41	222	197	199	224
IG_PA14_00570	646	788	484	930	724
IG_PA14_00570	0	0	0	0	0
IG_PA14_00570	1	0	0	0	0
IG_PA14_00570	0	0	1	0	0
IG_PA14_00570	69	89	166	208	146
PA14_00570	141	215	165	180	236
PA14_00570	115	282	164	149	314
PA14_00570	341	583	400	400	478
PA14_00570	55	14	8	21	0
PA14_00570	43	42	34	86	25
PA14_00570	17	26	6	0	0
PA14_00570	219	86	30	58	53
PA14_00580	28	158	111	195	130
PA14_00580	295	199	229	273	323
PA14_00580	146	330	175	371	272
PA14_00580	166	168	206	266	172
IG_PA14_00590	71	207	255	174	250
PA14_00590	21	31	70	38	49
PA14_00590	139	64	68	69	50
PA14_00590	109	284	344	339	373
PA14_00590	80	252	273	152	139
PA14_00590	86	70	56	35	47
PA14_00590	13	80	167	71	117
PA14_00600	106	89	58	47	47
PA14_00600	34	114	46	42	33
PA14_00600	68	63	118	48	47
IG_PA14_00620	120	37	39	27	43
IG_PA14_00620	231	516	384	522	522
IG_PA14_00620	91	74	90	62	52
PA14_00620	191	569	394	407	378
PA14_00620	62	28	24	49	46
PA14_00620	91	82	62	104	63
PA14_00620	207	296	219	277	226
PA14_00620	68	92	72	139	75
PA14_00620	91	264	194	211	228
PA14_00620	131	362	335	389	305
PA14_00620	58	275	270	227	246
PA14_00620	270	523	355	486	363
PA14_00620	10	27	21	7	15
PA14_00620	94	315	143	299	91
PA14_00620	134	49	74	73	85
PA14_00620	148	199	164	214	196
PA14_00620	23	23	24	18	38
PA14_00620	0	0	0	0	0
PA14_00620	117	165	123	145	112
PA14_00620	63	273	225	276	159
IG_PA14_00630	4	5	0	4	9
IG_PA14_00630	38	103	99	112	65
IG_PA14_00630	85	75	84	171	133
IG_PA14_00630	10	76	75	111	94
IG_PA14_00630	291	252	146	261	288
IG_PA14_00630	0	0	0	0	0
PA14_00630	52	56	36	11	31
IG_PA14_00640	21	64	74	86	111
IG_PA14_00640	45	1	7	22	16
IG_PA14_00640	49	100	90	147	110
IG_PA14_00640	0	0	0	0	0
IG_PA14_00640	0	0	0	0	0
IG_PA14_00640	0	0	0	0	0
IG_PA14_00640	0	0	0	0	0
IG_PA14_00640	0	0	0	0	0
IG_PA14_00640	32	28	4	1	20
PA14_00640	6	41	17	69	12
PA14_00640	150	124	85	50	146
PA14_00640	74	21	16	26	36
PA14_00640	31	19	49	48	42
PA14_00640	74	117	61	85	138
PA14_00640	216	264	259	212	218
PA14_00640	95	255	389	376	289
PA14_00640	268	936	833	1046	981
PA14_00640	0	6	14	19	8
PA14_00640	1	49	56	74	73
PA14_00640	0	0	0	0	0
PA14_00640	65	27	88	80	58
PA14_00640	25	63	16	34	52
PA14_00640	55	211	164	188	130
PA14_00640	354	873	751	839	686
PA14_00640	121	423	384	184	212
PA14_00640	161	368	288	516	288
PA14_00640	224	350	384	423	389
PA14_00650	60	41	32	30	15
PA14_00650	8	173	160	200	160
PA14_00650	156	40	81	128	126
PA14_00650	73	3	27	15	41
PA14_00650	54	30	39	68	46
IG_PA14_00660	0	0	0	0	0
IG_PA14_00660	191	193	162	136	159
PA14_00660	156	120	252	184	123
PA14_00660	14	119	149	132	170
PA14_00660	123	239	108	139	165
PA14_00660	74	42	124	70	153
PA14_00660	30	74	7	1	22
IG_PA14_00670	52	9	23	4	26
PA14_00670	127	93	138	140	135
PA14_00670	117	281	296	174	199
PA14_00670	3	161	83	83	61
PA14_00670	55	116	109	163	119
PA14_00670	262	1206	1042	1010	983
PA14_00680	54	91	57	79	38
PA14_00680	22	112	135	118	86
PA14_00680	154	131	129	109	115
PA14_00680	187	318	205	272	317
PA14_00680	71	175	92	147	152
PA14_00680	50	82	42	63	77
PA14_00680	187	317	307	258	259
PA14_00680	3	139	2	23	40
PA14_00680	50	51	87	48	15
PA14_00680	16	0	0	10	5
IG_PA14_00690	19	47	43	69	67
PA14_00690	35	1	21	5	9
PA14_00690	136	470	479	448	383
PA14_00690	107	114	69	45	70
PA14_00690	341	560	431	567	468
PA14_00690	135	739	369	666	291
PA14_00690	50	191	69	125	143
PA14_00690	30	0	1	0	13
PA14_00690	75	162	165	137	122
PA14_00690	208	322	450	386	484
PA14_00700	0	28	20	11	18
PA14_00700	244	595	467	596	386
PA14_00700	197	134	125	132	190
PA14_00700	3	111	58	50	54
PA14_00700	61	24	73	40	74
PA14_00700	33	251	114	216	116
PA14_00700	68	3	28	35	10
IG_PA14_00710	50	1226	905	517	575
PA14_00710	12	270	165	140	192
PA14_00710	93	147	139	184	123
PA14_00710	0	0	1	0	0
PA14_00710	69	86	70	68	49
PA14_00710	29	196	239	230	247
IG_PA14_00720	122	103	118	173	89
PA14_00720	48	367	260	215	188
PA14_00720	94	115	118	161	223
PA14_00730	66	54	28	13	33
PA14_00730	116	122	129	102	128
PA14_00730	26	2	6	1	16
PA14_00730	53	283	182	373	238
PA14_00730	28	133	92	86	48
PA14_00740	32	175	47	189	117
PA14_00740	92	77	30	73	27
PA14_00740	94	0	0	9	2
PA14_00740	77	447	345	230	168
IG_PA14_00750	148	186	207	175	196
PA14_00750	199	253	364	363	295
PA14_00750	0	0	0	0	7
PA14_00750	2	80	11	70	36
PA14_00750	15	26	74	20	45
PA14_00750	0	74	17	43	19
PA14_00750	179	375	239	339	421
PA14_00750	26	130	124	52	98
PA14_00750	78	189	136	158	86
PA14_00750	161	237	50	265	174
PA14_00750	157	316	301	277	246
PA14_00750	39	62	24	43	34
PA14_00750	85	283	156	301	132
PA14_00760	46	159	115	95	62
PA14_00760	241	533	403	404	368
PA14_00760	41	232	201	183	134
PA14_00760	137	93	32	68	87
PA14_00760	60	94	133	80	31
PA14_00760	28	108	100	77	57
PA14_00760	26	206	111	174	98
PA14_00760	37	91	110	128	67
PA14_00760	47	24	4	22	9
IG_PA14_00770	54	118	108	133	143
PA14_00770	41	31	5	7	6
PA14_00770	1	45	32	0	3
PA14_00770	46	24	51	80	54
PA14_00770	83	36	74	107	109
PA14_00770	173	145	79	122	83
PA14_00770	0	21	26	31	17
PA14_00780	18	68	69	84	65
PA14_00780	86	279	140	139	183
PA14_00780	118	218	122	127	168
PA14_00780	65	142	86	128	81
PA14_00780	57	72	152	244	142
PA14_00780	49	39	35	49	39
IG_PA14_00790	94	175	90	157	247
PA14_00790	71	32	9	40	7
PA14_00790	95	321	249	252	264
PA14_00790	245	283	187	335	214
PA14_00790	56	31	13	50	46
PA14_00790	198	364	231	232	244
PA14_00790	123	312	187	193	232
PA14_00790	155	139	106	106	105
PA14_00790	77	2	57	24	19
PA14_00790	108	111	58	100	109
PA14_00790	91	173	211	174	231
PA14_00790	67	125	85	131	72
PA14_00790	48	47	76	71	22
PA14_00790	47	151	32	115	100
PA14_00790	72	131	135	151	89
PA14_00790	249	272	274	241	206
PA14_00790	14	10	2	19	12
PA14_00790	57	170	76	160	71
PA14_00790	58	95	67	68	39
PA14_00790	0	0	0	0	0
PA14_00790	82	296	211	310	354
PA14_00800	103	7	11	30	28
PA14_00800	74	25	35	23	19
PA14_00800	51	185	86	88	67
IG_PA14_00810	42	197	203	179	152
PA14_00810	0	0	0	6	0
PA14_00810	0	0	0	0	0
PA14_00810	99	106	54	129	79
PA14_00810	43	155	255	110	192
PA14_00810	172	364	204	230	227
PA14_00810	0	0	0	0	0
PA14_00810	77	38	33	13	24
PA14_00810	64	228	216	153	255
PA14_00810	98	287	334	254	291
PA14_00810	79	83	73	17	39
IG_PA14_00820	154	137	207	169	257
IG_PA14_00820	14	56	72	60	112
PA14_00820	6	49	99	80	13
PA14_00820	155	161	194	190	162
PA14_00820	160	247	175	321	280
PA14_00820	0	0	1	0	0
PA14_00820	128	710	462	500	398
PA14_00820	73	91	41	41	43
PA14_00820	34	9	30	28	12
PA14_00820	116	191	198	247	190
PA14_00820	82	199	64	138	169
PA14_00820	10	12	0	32	36
PA14_00830	40	35	33	55	38
PA14_00830	115	202	174	135	166
PA14_00830	135	300	213	292	274
PA14_00830	41	260	160	94	88
PA14_00830	23	2	5	2	16
PA14_00830	0	0	0	0	0
PA14_00830	196	338	302	279	272
PA14_00830	0	0	0	1	9
PA14_00830	1	55	15	32	9
PA14_00830	172	331	283	395	320
PA14_00830	0	0	0	0	0
PA14_00830	230	280	209	228	240
PA14_00830	81	71	27	13	40
PA14_00830	0	0	0	0	0
PA14_00830	21	112	82	71	53
PA14_00830	0	0	0	0	0
PA14_00830	0	1	1	0	0
PA14_00850	1	0	1	0	0
PA14_00850	128	1	33	24	53
PA14_00850	106	219	313	237	131
PA14_00850	79	206	231	167	215
PA14_00850	28	19	33	6	8
PA14_00850	0	1	0	0	2
PA14_00850	8	9	69	59	53
PA14_00850	0	0	0	0	0
PA14_00850	98	145	118	173	161
PA14_00850	116	118	94	174	112
PA14_00850	37	168	107	144	82
PA14_00850	20	83	53	30	39
PA14_00860	72	280	272	243	206
PA14_00860	11	35	5	71	44
PA14_00860	0	1	0	0	1
PA14_00860	21	25	32	21	22
PA14_00860	45	31	85	49	110
PA14_00860	0	0	0	0	0
PA14_00860	69	54	118	134	189
PA14_00875	110	452	408	307	457
PA14_00875	8	7	20	5	24
PA14_00875	36	126	132	82	51
PA14_00875	76	12	25	38	37
PA14_00875	0	0	0	0	0
PA14_00875	0	0	0	0	0
PA14_00875	33	23	61	67	43
PA14_00875	33	47	71	40	15
PA14_00875	0	0	0	0	0
PA14_00875	62	155	226	90	162
PA14_00875	80	136	159	131	131
PA14_00875	188	150	208	150	149
PA14_00875	52	231	194	247	173
PA14_00875	29	25	36	49	30
PA14_00875	91	464	332	439	392
PA14_00875	255	888	693	798	895
PA14_00875	81	167	158	209	248
PA14_00875	67	37	94	63	27
PA14_00875	56	138	143	202	101
PA14_00875	16	95	41	91	65
PA14_00875	0	0	0	0	0
PA14_00875	0	0	0	0	0
PA14_00875	0	0	0	0	0
PA14_00875	126	215	125	134	110
PA14_00875	148	1064	776	467	475
PA14_00875	92	179	189	273	281
PA14_00875	14	71	46	73	89
PA14_00875	59	155	92	115	127
PA14_00875	92	112	89	85	76
PA14_00875	40	9	50	107	36
PA14_00875	46	60	103	104	87
IG_PA14_00890	26	20	0	28	0
PA14_00890	18	126	0	60	0
PA14_00890	53	113	3	41	2
PA14_00890	4	2	8	5	0
PA14_00890	125	48	2	66	13
PA14_00890	0	0	0	0	1
PA14_00890	58	65	20	147	39
PA14_00890	13	97	21	18	57
PA14_00900	179	510	456	425	467
PA14_00900	31	189	187	140	119
PA14_00900	146	69	50	77	91
PA14_00900	61	133	94	30	71
PA14_00900	105	111	107	225	132
PA14_00900	34	10	39	13	17
PA14_00900	33	253	300	220	162
PA14_00910	26	25	15	33	37
PA14_00910	61	156	226	313	153
PA14_00910	36	17	17	62	41
PA14_00910	0	0	0	0	1
PA14_00910	69	45	49	77	58
PA14_00910	21	81	48	34	51
PA14_00910	30	62	92	130	74
PA14_00910	32	22	4	8	4
PA14_00910	8	9	9	11	25
PA14_00910	18	232	137	84	114
PA14_00910	86	0	0	0	9
PA14_00910	15	53	98	15	45
PA14_00910	55	46	70	87	98
PA14_00910	22	72	90	87	29
PA14_00910	0	0	0	1	0
PA14_00910	201	149	218	176	214
PA14_00910	153	157	283	370	198
PA14_00910	49	159	58	81	114
PA14_00910	0	0	0	0	0
PA14_00910	116	149	49	137	86
PA14_00910	31	318	287	261	207
PA14_00910	0	0	0	0	0
PA14_00910	95	216	170	265	206
PA14_00910	34	13	3	9	21
PA14_00910	29	19	9	15	3
PA14_00910	0	0	0	0	0
PA14_00910	271	1083	715	764	749
PA14_00910	73	319	295	428	414
PA14_00910	446	428	501	527	489
PA14_00910	38	117	103	78	72
PA14_00910	128	8	20	52	50
PA14_00910	183	738	331	497	519
PA14_00910	15	297	190	188	323
IG_PA14_00925	88	80	47	65	37
IG_PA14_00925	60	28	18	20	8
PA14_00925	2	0	2	7	7
PA14_00925	48	21	20	27	34
PA14_00925	24	15	11	21	6
PA14_00925	54	49	32	26	71
PA14_00925	61	138	114	175	104
PA14_00925	36	29	6	1	0
PA14_00925	28	25	55	65	29
PA14_00925	6	0	0	2	5
PA14_00925	29	80	79	111	129
PA14_00925	60	59	40	47	82
PA14_00925	21	31	40	33	41
PA14_00925	89	180	82	208	78
PA14_00925	0	11	13	0	12
IG_PA14_00940	19	42	53	12	40
PA14_00940	31	94	39	65	74
PA14_00940	48	269	129	216	185
PA14_00940	13	49	1	24	20
PA14_00940	52	102	85	105	109
PA14_00940	66	28	34	29	38
PA14_00940	43	20	36	24	62
PA14_00940	5	0	6	4	1
PA14_00940	52	4	21	21	20
PA14_00940	64	131	101	143	114
PA14_00940	226	367	257	288	329
PA14_00940	123	179	158	221	178
PA14_00940	93	38	38	97	87
PA14_00940	0	5	23	7	18
PA14_00960	87	98	80	32	21
PA14_00960	6	21	0	19	15
PA14_00960	31	168	84	74	59
PA14_00960	58	68	132	108	96
PA14_00960	64	74	73	77	76
PA14_00970	25	56	33	24	14
PA14_00970	44	9	0	0	2
PA14_00970	61	49	74	63	86
PA14_00970	10	16	31	14	4
PA14_00970	53	94	32	123	137
PA14_00970	2	1	1	1	0
PA14_00980	12	4	1	6	18
PA14_00980	0	0	0	0	0
PA14_00980	0	4	3	2	4
PA14_00980	53	361	218	194	227
PA14_00980	47	82	98	26	37
PA14_00980	0	1	0	0	0
PA14_00980	15	151	115	157	65
PA14_00980	14	24	71	62	69
PA14_00980	169	72	127	178	82
IG_PA14_00990	20	13	6	20	18
IG_PA14_00990	0	0	0	0	0
IG_PA14_00990	60	97	101	174	103
IG_PA14_00990	112	123	56	112	133
PA14_00990	0	0	18	4	6
PA14_00990	0	0	0	0	0
PA14_00990	52	19	30	27	9
PA14_00990	61	173	140	142	72
PA14_00990	144	20	1	8	7
PA14_00990	12	93	23	26	32
PA14_00990	104	301	193	166	99
PA14_00990	0	0	0	8	0
PA14_00990	42	4	27	25	43
PA14_00990	19	127	124	90	106
IG_PA14_01010	2	48	25	9	20
PA14_01010	88	208	234	234	276
PA14_01010	0	0	0	0	0
PA14_01010	0	72	33	82	19
PA14_01010	0	0	0	0	0
PA14_01010	52	101	85	53	97
PA14_01020	140	104	43	74	60
PA14_01020	136	197	154	117	139
PA14_01020	108	216	105	195	160
PA14_01020	111	211	193	111	263
PA14_01020	229	392	189	274	242
PA14_01020	44	150	125	95	95
PA14_01020	75	232	201	219	242
PA14_01020	58	5	2	2	28
PA14_01020	24	188	146	129	218
PA14_01020	35	8	36	59	43
PA14_01020	65	76	52	47	85
PA14_01020	89	7	5	3	15
PA14_01020	0	0	0	0	0
PA14_01020	2	118	65	38	30
PA14_01020	1	32	7	5	1
IG_PA14_01030	215	150	119	145	188
PA14_01030	74	434	290	408	285
PA14_01030	71	168	130	172	156
PA14_01030	53	157	139	78	100
PA14_01030	153	242	209	228	129
PA14_01030	43	31	54	67	48
IG_PA14_01040	0	0	0	0	3
IG_PA14_01040	23	50	31	20	13
PA14_01040	97	232	227	246	164
PA14_01040	62	116	149	174	150
PA14_01040	90	114	94	125	94
PA14_01040	26	40	9	13	5
PA14_01040	79	117	65	47	55
PA14_01040	0	19	12	7	6
PA14_01040	24	37	32	51	68
PA14_01040	123	64	115	109	115
PA14_01060	67	282	106	263	175
PA14_01060	39	26	44	43	49
PA14_01060	46	54	45	146	98
PA14_01060	259	178	105	164	149
PA14_01060	43	246	225	291	329
PA14_01070	50	34	61	75	44
PA14_01070	34	1	6	2	10
PA14_01070	32	124	109	65	81
PA14_01070	259	394	354	343	319
PA14_01070	84	141	92	117	136
PA14_01070	301	164	123	132	132
PA14_01070	26	8	12	58	25
PA14_01070	11	18	70	20	37
PA14_01070	7	33	40	17	3
PA14_01070	4	25	36	30	18
PA14_01070	23	102	107	96	111
PA14_01070	94	72	66	113	86
PA14_01070	38	188	64	108	101
PA14_01070	128	172	131	71	163
PA14_01070	7	31	37	32	49
PA14_01070	64	5	38	50	26
PA14_01070	33	201	94	156	139
PA14_01070	81	101	71	122	72
PA14_01070	147	274	257	156	187
PA14_01080	37	93	70	99	120
PA14_01080	123	206	163	271	197
PA14_01080	31	0	6	4	4
PA14_01080	121	214	95	129	191
PA14_01080	32	175	187	227	128
PA14_01080	0	0	0	0	2
PA14_01080	8	0	1	66	1
PA14_01080	0	0	0	0	0
PA14_01080	20	70	79	53	57
PA14_01080	34	82	95	33	26
PA14_01100	114	403	294	383	331
PA14_01100	39	2	0	16	14
PA14_01100	97	49	29	15	35
PA14_01100	81	118	214	124	215
PA14_01100	4	34	41	70	93
PA14_01100	139	605	547	451	482
PA14_01100	167	0	0	28	27
PA14_01100	137	139	109	149	136
PA14_01100	16	16	18	21	8
PA14_01100	181	193	147	217	120
PA14_01100	0	10	3	3	5
PA14_01100	20	13	0	12	1
PA14_01100	52	13	9	3	38
PA14_01100	0	0	0	0	0
PA14_01100	149	421	392	367	314
PA14_01100	20	50	33	33	40
PA14_01100	54	1	8	5	14
PA14_01100	92	114	57	76	72
PA14_01100	93	149	145	136	94
PA14_01100	92	318	267	168	132
PA14_01100	0	65	75	55	88
PA14_01100	20	11	12	17	1
PA14_01100	74	112	92	7	34
PA14_01100	1	0	5	2	0
PA14_01100	0	1	0	0	0
PA14_01100	16	14	46	14	46
PA14_01100	52	34	21	25	42
PA14_01110	10	10	15	1	4
PA14_01110	24	23	3	24	2
PA14_01110	32	225	196	197	184
PA14_01110	45	82	105	103	110
PA14_01110	158	133	105	106	110
PA14_01110	82	67	29	47	110
PA14_01110	40	55	99	41	92
PA14_01110	49	438	250	268	304
PA14_01110	90	252	137	84	185
PA14_01110	7	108	52	36	49
PA14_01110	131	323	305	301	280
PA14_01110	280	871	718	629	729
PA14_01110	162	208	208	305	275
PA14_01110	94	205	130	120	82
PA14_01110	87	66	21	25	37
PA14_01110	87	193	183	102	116
PA14_01110	81	402	293	401	354
PA14_01110	171	552	306	509	461
PA14_01110	103	265	362	327	307
PA14_01110	110	199	190	201	169
IG_PA14_01120	217	107	110	164	136
PA14_01120	60	68	49	72	39
PA14_01120	131	381	263	184	164
PA14_01120	146	340	223	393	357
PA14_01130	0	0	0	0	0
PA14_01130	9	0	0	0	0
PA14_01140	3	0	0	0	0
PA14_01140	201	290	249	243	217
PA14_01140	170	186	171	292	158
PA14_01140	133	320	156	164	211
PA14_01140	59	219	106	107	84
PA14_01140	139	19	59	78	76
PA14_01140	115	216	293	218	290
PA14_01140	180	696	565	458	410
PA14_01140	0	0	0	0	2
PA14_01140	48	66	105	113	85
PA14_01140	56	140	54	107	85
PA14_01140	49	164	229	191	162
PA14_01140	0	0	0	0	0
IG_PA14_01150	32	318	134	247	173
PA14_01150	69	94	148	136	156
PA14_01150	11	140	46	31	56
PA14_01150	0	0	0	0	1
PA14_01150	0	0	0	0	0
IG_PA14_01160	112	111	73	120	102
IG_PA14_01160	0	0	0	0	0
IG_PA14_01160	0	0	0	0	0
PA14_01160	39	103	109	58	90
PA14_01160	56	0	5	2	0
PA14_01160	16	121	58	83	28
PA14_01160	30	144	162	101	103
PA14_01160	10	91	115	149	67
PA14_01160	450	413	484	369	582
PA14_01160	77	55	3	19	24
PA14_01160	0	0	0	0	0
PA14_01160	0	0	0	0	0
PA14_01160	51	304	167	228	158
PA14_01160	67	111	70	74	65
PA14_01160	225	272	284	268	231
PA14_01160	96	270	180	226	172
PA14_01160	47	17	72	80	46
PA14_01160	0	24	9	35	30
PA14_01160	114	183	154	145	137
PA14_01160	35	118	38	115	67
PA14_01160	97	0	2	0	6
PA14_01160	0	16	1	0	6
PA14_01160	88	71	87	95	46
PA14_01160	68	70	58	27	28
PA14_01160	29	23	12	7	30
PA14_01170	189	263	247	327	214
PA14_01170	1	17	13	12	6
PA14_01170	75	295	296	267	364
PA14_01170	249	509	332	614	580
PA14_01170	35	50	4	14	12
PA14_01180	44	25	17	7	10
PA14_01180	103	5	6	19	4
PA14_01180	76	22	7	42	38
PA14_01180	12	46	53	79	78
PA14_01180	0	1	0	0	0
PA14_01180	106	193	150	214	205
PA14_01180	28	44	28	57	16
PA14_01180	3	0	0	0	0
PA14_01180	0	127	120	126	104
PA14_01180	177	214	194	156	148
PA14_01180	11	90	73	41	64
PA14_01190	3	3	1	6	36
PA14_01190	124	521	239	334	258
PA14_01190	13	254	235	258	253
PA14_01190	58	6	9	7	1
PA14_01190	20	187	92	89	91
PA14_01190	0	0	1	0	0
PA14_01190	61	203	173	98	107
PA14_01190	19	65	40	36	34
PA14_01190	19	9	23	0	12
PA14_01190	27	71	29	34	15
PA14_01200	62	399	249	268	266
PA14_01200	314	363	352	340	345
PA14_01200	23	185	102	64	54
PA14_01200	12	1	0	16	9
PA14_01200	101	92	61	71	111
PA14_01200	4	129	133	102	66
PA14_01200	0	1	0	0	0
PA14_01200	0	0	0	0	0
PA14_01200	0	0	0	0	0
PA14_01200	259	270	267	320	315
PA14_01200	30	70	52	70	73
PA14_01220	122	321	240	265	364
PA14_01220	19	37	32	23	103
PA14_01220	78	170	219	125	113
PA14_01220	158	308	264	270	189
PA14_01220	94	198	126	160	202
PA14_01220	181	251	221	360	386
PA14_01220	105	147	78	122	113
PA14_01220	205	766	474	614	696
PA14_01220	23	0	0	15	5
PA14_01220	168	322	205	247	235
PA14_01230	151	203	157	171	182
PA14_01230	1	0	0	0	0
PA14_01230	125	415	553	506	456
PA14_01230	128	159	144	159	109
PA14_01230	56	168	108	136	96
PA14_01230	0	0	0	0	1
PA14_01230	16	159	87	53	109
PA14_01230	73	299	307	245	243
PA14_01230	146	134	95	116	97
PA14_01230	69	29	80	132	40
PA14_01230	122	542	480	585	528
PA14_01230	33	91	66	180	147
IG_PA14_01240	39	81	48	55	38
IG_PA14_01240	1	4	0	0	3
IG_PA14_01240	0	0	0	0	0
IG_PA14_01240	80	261	257	302	236
PA14_01240	35	0	3	25	4
PA14_01240	38	7	0	17	7
PA14_01240	0	0	0	0	0
PA14_01240	11	0	0	6	0
PA14_01240	156	18	3	25	18
PA14_01240	33	4	3	8	0
PA14_01240	115	0	1	5	4
IG_PA14_01250	50	36	57	48	34
IG_PA14_01250	0	1	2	0	1
PA14_01250	88	56	40	54	81
PA14_01250	132	142	86	129	124
PA14_01250	37	0	6	0	0
PA14_01250	27	12	11	5	3
PA14_01250	0	0	0	0	0
PA14_01250	142	245	246	227	208
PA14_01250	49	41	92	75	54
PA14_01250	36	20	32	33	19
PA14_01250	39	32	32	17	11
PA14_01250	131	113	122	214	202
PA14_01250	154	426	313	308	261
PA14_01250	105	91	122	87	96
PA14_01250	144	309	278	333	232
PA14_01250	208	384	360	385	550
PA14_01250	106	448	457	353	286
PA14_01250	174	120	87	153	137
IG_PA14_01270	155	336	158	153	148
PA14_01270	79	19	0	25	56
PA14_01270	72	41	32	34	31
PA14_01270	28	0	29	34	7
PA14_01270	115	87	91	127	136
PA14_01270	5	64	86	52	69
PA14_01270	23	42	13	9	14
IG_PA14_01290	0	0	0	0	0
IG_PA14_01290	197	297	195	167	189
IG_PA14_01290	94	161	19	150	45
PA14_01290	123	173	63	232	24
PA14_01290	39	0	6	8	1
PA14_01290	46	122	0	97	5
PA14_01290	40	88	20	46	7
PA14_01290	113	125	20	215	15
PA14_01290	0	0	0	0	0
PA14_01290	37	60	10	55	12
PA14_01290	189	391	21	231	21
PA14_01290	97	268	6	179	16
PA14_01290	74	42	0	34	24
PA14_01290	63	49	12	106	3
PA14_01300	83	39	4	37	15
PA14_01300	188	270	21	281	7
PA14_01300	20	34	0	36	0
PA14_01300	25	71	3	69	5
PA14_01300	149	201	21	142	15
PA14_01300	179	159	4	198	8
PA14_01300	24	126	5	93	10
PA14_01300	14	43	11	22	1
PA14_01300	114	65	0	83	1
PA14_01300	216	461	47	326	37
PA14_01300	0	128	0	78	1
PA14_01300	63	166	1	22	6
PA14_01300	108	93	4	162	29
PA14_01300	71	19	2	27	0
PA14_01300	84	93	4	75	12
PA14_01300	28	61	28	167	21
PA14_01310	163	770	468	378	203
PA14_01310	124	80	11	123	14
PA14_01310	167	235	53	416	21
PA14_01310	48	26	0	15	1
PA14_01310	31	56	3	103	12
PA14_01310	187	151	16	233	9
PA14_01320	88	167	12	82	4
PA14_01320	101	76	11	51	10
PA14_01320	97	178	45	95	28
PA14_01320	164	273	66	338	63
PA14_01320	285	179	59	139	24
PA14_01320	127	198	4	270	42
PA14_01320	12	3	2	7	0
PA14_01320	107	274	83	264	23
PA14_01320	65	195	6	95	1
PA14_01330	90	26	26	87	74
PA14_01330	67	277	174	194	184
PA14_01340	90	123	10	175	26
PA14_01340	82	105	41	102	17
PA14_01340	93	161	19	118	3
PA14_01340	82	223	31	171	10
PA14_01340	63	128	12	127	15
PA14_01340	45	23	1	57	15
PA14_01340	80	259	29	188	10
PA14_01340	90	202	111	220	103
PA14_01350	158	356	182	323	192
PA14_01350	15	10	3	13	4
PA14_01350	60	198	129	174	79
PA14_01350	96	37	7	14	7
PA14_01350	136	299	108	218	140
PA14_01350	86	33	1	14	9
PA14_01360	29	33	81	41	60
PA14_01360	116	268	53	255	35
PA14_01360	12	21	0	23	0
PA14_01360	110	257	28	94	5
PA14_01360	39	140	11	252	4
PA14_01360	56	103	25	54	12
PA14_01360	60	14	0	33	3
PA14_01360	66	130	9	66	1
PA14_01360	64	239	3	169	25
PA14_01360	96	183	128	191	99
PA14_01360	66	98	178	145	169
PA14_01380	51	78	60	115	58
PA14_01380	31	0	1	6	0
PA14_01380	124	530	34	388	47
PA14_01380	102	161	17	198	27
PA14_01380	50	22	6	1	0
PA14_01380	15	93	13	152	20
PA14_01380	58	214	22	76	2
PA14_01380	131	358	29	329	29
PA14_01380	102	139	13	145	39
IG_PA14_01390	160	560	296	286	239
PA14_01390	48	143	45	123	82
PA14_01390	22	26	50	16	25
PA14_01390	12	9	0	7	8
PA14_01390	57	285	199	282	175
PA14_01390	24	234	136	153	105
PA14_01390	105	46	50	68	79
PA14_01400	1	68	23	93	26
PA14_01400	3	1	3	0	0
PA14_01400	101	133	46	71	136
PA14_01400	0	0	0	0	0
PA14_01400	37	101	86	90	100
IG_PA14_01410	6	25	85	57	104
PA14_01410	79	66	70	72	79
PA14_01410	0	65	34	33	21
PA14_01410	39	60	36	22	55
PA14_01410	0	0	0	0	0
PA14_01410	184	201	244	184	195
IG_PA14_01430	47	85	89	138	170
IG_PA14_01430	151	65	131	137	154
IG_PA14_01430	0	0	0	0	0
PA14_01430	50	419	246	233	252
PA14_01430	122	58	45	36	38
PA14_01430	3	9	20	22	40
PA14_01430	0	64	48	66	35
PA14_01430	290	453	339	314	241
PA14_01430	0	16	0	11	1
PA14_01430	28	44	10	4	15
PA14_01440	0	0	2	0	0
PA14_01440	106	156	112	141	135
PA14_01440	95	206	180	161	152
PA14_01440	61	437	388	276	287
PA14_01440	87	135	177	117	134
PA14_01440	0	1	0	0	0
IG_PA14_01460	166	604	362	460	436
IG_PA14_01460	0	0	1	0	0
PA14_01460	10	289	194	261	250
PA14_01460	14	0	0	0	0
PA14_01460	3	57	42	38	20
PA14_01460	131	160	261	181	196
PA14_01460	93	258	211	233	228
PA14_01460	293	186	130	131	181
PA14_01460	70	45	24	46	44
PA14_01460	69	505	344	342	253
PA14_01460	0	0	0	0	0
PA14_01460	53	167	139	82	83
PA14_01460	165	315	309	219	207
PA14_01460	47	29	141	120	90
PA14_01460	39	116	31	90	71
PA14_01460	67	4	16	4	2
PA14_01470	16	1	8	43	1
PA14_01470	89	182	81	198	91
PA14_01470	56	0	0	7	0
PA14_01470	124	173	92	104	66
PA14_01470	78	52	57	63	91
PA14_01470	50	32	37	49	59
PA14_01470	31	16	21	12	49
IG_PA14_01480	85	201	128	185	150
PA14_01480	39	25	23	43	51
PA14_01480	261	395	384	413	427
PA14_01480	0	0	0	0	0
PA14_01480	67	131	82	165	77
PA14_01480	88	846	653	396	289
PA14_01480	79	386	315	280	208
PA14_01480	31	37	22	22	45
PA14_01480	18	34	0	34	31
IG_PA14_01490	79	216	163	128	91
PA14_01490	186	231	197	192	204
PA14_01490	0	0	0	0	0
PA14_01490	0	0	0	0	0
PA14_01490	0	0	0	0	0
IG_PA14_01500	0	1	0	0	2
PA14_01500	64	11	26	18	3
PA14_01500	62	8	27	17	27
PA14_01500	1	0	0	1	1
PA14_01500	56	34	41	25	20
PA14_01500	0	1	59	6	19
PA14_01500	35	127	145	105	102
PA14_01500	0	0	0	0	0
PA14_01500	35	32	18	30	22
PA14_01500	40	65	94	101	53
IG_PA14_01510	2	9	0	3	0
IG_PA14_01510	0	0	0	0	0
IG_PA14_01510	0	0	0	0	0
PA14_01510	42	0	0	0	10
PA14_01510	33	0	16	0	13
PA14_01510	22	66	67	42	18
PA14_01520	0	0	0	0	0
PA14_01520	0	0	0	1	0
IG_PA14_01540	78	71	107	147	83
IG_PA14_01540	0	0	0	0	0
PA14_01540	0	8	12	1	4
PA14_01540	152	172	258	312	222
PA14_01540	20	12	5	1	0
PA14_01540	1	1	0	0	0
PA14_01540	12	64	22	16	39
PA14_01540	0	8	0	0	0
IG_PA14_01550	5	8	2	30	39
PA14_01550	7	41	22	45	21
PA14_01550	49	3	11	3	1
PA14_01550	80	101	43	33	50
PA14_01550	169	670	678	427	370
PA14_01550	233	398	304	505	362
IG_PA14_01560	40	14	24	90	84
PA14_01560	89	54	105	84	39
PA14_01560	24	21	3	0	33
PA14_01560	0	0	0	0	0
IG_PA14_01580	271	122	79	124	108
PA14_01580	53	21	34	16	4
PA14_01580	101	304	287	310	274
PA14_01580	7	26	24	15	7
PA14_01580	91	252	205	327	191
PA14_01580	20	159	137	97	95
PA14_01580	40	29	40	13	11
PA14_01580	0	0	0	0	0
PA14_01580	67	1116	749	775	816
PA14_01580	111	34	19	7	0
PA14_01580	97	136	123	150	124
PA14_01580	48	47	56	15	0
PA14_01580	0	0	0	0	0
PA14_01580	35	114	81	120	106
PA14_01580	127	71	98	125	89
IG_PA14_01600	312	177	210	389	252
IG_PA14_01600	101	253	101	191	292
PA14_01600	138	230	159	192	173
PA14_01600	28	109	66	50	39
PA14_01600	0	5	13	4	6
PA14_01600	63	45	57	53	51
PA14_01600	295	473	254	360	336
PA14_01600	156	179	126	166	142
PA14_01600	0	0	0	0	0
PA14_01600	230	590	497	575	520
PA14_01600	75	102	82	55	36
PA14_01600	39	86	67	48	60
PA14_01600	0	0	0	0	0
PA14_01600	6	82	13	12	31
PA14_01600	151	95	127	233	140
PA14_01600	44	162	166	111	113
PA14_01600	23	55	77	48	40
IG_PA14_01610	150	54	48	74	76
PA14_01610	0	0	0	0	0
PA14_01610	0	1	2	0	0
PA14_01620	81	10	38	18	28
PA14_01620	0	0	0	0	0
PA14_01620	112	252	206	270	270
PA14_01620	84	150	85	104	122
PA14_01620	37	40	68	76	73
PA14_01620	0	1	0	0	0
PA14_01620	160	61	20	33	22
PA14_01620	100	259	156	195	210
PA14_01620	53	109	195	151	153
PA14_01620	0	0	0	0	0
PA14_01620	0	0	0	0	0
PA14_01620	0	1	0	0	0
PA14_01620	195	241	197	191	193
PA14_01620	83	54	146	146	137
IG_PA14_01640	3	44	23	4	0
PA14_01640	99	47	75	68	119
PA14_01640	69	62	69	100	142
PA14_01640	92	262	118	132	94
PA14_01640	37	17	48	53	52
PA14_01640	98	366	257	292	205
PA14_01640	222	176	139	220	109
PA14_01640	53	107	11	67	19
PA14_01640	54	50	59	62	50
PA14_01640	14	0	0	0	6
IG_PA14_01660	8	0	0	14	14
IG_PA14_01660	26	81	80	72	79
PA14_01660	9	158	166	159	75
PA14_01660	65	32	33	39	21
PA14_01660	6	79	34	20	26
PA14_01660	131	323	250	400	280
PA14_01660	113	296	105	200	239
PA14_01660	184	114	104	159	96
PA14_01660	0	0	0	0	0
PA14_01660	88	37	27	66	90
PA14_01660	309	448	325	369	336
PA14_01660	55	17	62	18	39
PA14_01660	65	30	22	35	16
PA14_01660	73	33	20	51	65
PA14_01660	92	159	68	183	161
IG_PA14_01670	40	97	69	96	54
IG_PA14_01670	37	202	296	329	207
IG_PA14_01670	0	0	0	0	1
IG_PA14_01670	19	17	33	33	23
IG_PA14_01670	79	5	44	19	30
IG_PA14_01670	32	52	7	31	28
IG_PA14_01670	77	50	26	18	52
IG_PA14_01670	35	178	101	101	94
IG_PA14_01670	69	141	100	127	136
IG_PA14_01670	0	0	0	0	0
IG_PA14_01670	71	93	157	92	81
IG_PA14_01670	69	138	92	141	126
PA14_01670	116	126	86	176	150
PA14_01670	0	14	24	61	19
PA14_01670	16	61	50	41	51
PA14_01670	122	54	57	49	59
PA14_01670	254	816	768	812	564
PA14_01670	79	293	138	160	93
PA14_01670	44	122	167	122	104
PA14_01670	176	164	161	116	129
PA14_01670	201	453	275	165	243
PA14_01670	87	172	174	171	139
PA14_01670	135	214	215	163	187
PA14_01670	0	0	0	0	0
PA14_01670	41	131	91	119	74
PA14_01670	21	38	1	27	32
PA14_01670	70	35	64	74	106
PA14_01670	255	385	252	286	283
PA14_01680	119	243	28	310	30
PA14_01680	432	627	524	732	566
PA14_01680	30	125	70	184	66
PA14_01680	45	710	602	436	265
PA14_01680	31	51	73	42	78
PA14_01680	114	232	240	211	212
PA14_01680	45	70	108	57	74
PA14_01680	18	202	192	96	180
PA14_01680	73	153	111	72	118
PA14_01680	131	43	67	25	32
IG_PA14_01690	149	477	371	312	205
PA14_01690	59	56	85	122	40
PA14_01690	56	52	38	43	40
PA14_01690	82	281	312	250	218
PA14_01690	57	319	187	171	234
PA14_01690	2	42	67	45	55
PA14_01690	0	28	28	23	37
PA14_01690	135	201	218	195	195
PA14_01690	0	56	60	2	61
PA14_01690	116	169	108	213	88
PA14_01690	34	86	56	54	56
IG_PA14_01710	38	0	28	6	8
PA14_01710	64	64	62	55	43
PA14_01710	45	124	87	71	101
PA14_01710	75	241	179	144	138
PA14_01710	190	212	273	181	105
PA14_01710	105	202	201	215	139
IG_PA14_01720	36	94	26	85	96
IG_PA14_01720	48	39	53	80	82
PA14_01720	173	457	347	416	345
PA14_01720	129	231	135	255	277
PA14_01720	96	156	229	177	132
PA14_01720	263	246	208	166	185
PA14_01720	154	284	167	247	205
PA14_01720	33	29	23	7	31
PA14_01720	77	609	394	357	395
PA14_01720	131	50	1	43	48
PA14_01720	42	99	109	111	114
PA14_01720	171	339	284	403	309
PA14_01720	131	263	159	153	174
PA14_01720	132	122	113	102	97
PA14_01720	119	407	260	410	410
PA14_01720	335	590	516	469	427
PA14_01720	0	0	0	0	0
IG_PA14_01730	103	259	160	176	162
PA14_01730	32	270	233	174	182
PA14_01730	74	56	0	18	13
PA14_01730	0	0	0	0	1
PA14_01730	0	0	0	0	0
PA14_01730	0	0	0	0	1
PA14_01730	22	59	58	40	43
PA14_01730	268	1875	1530	1010	814
PA14_01730	59	49	48	63	61
PA14_01730	14	112	118	80	118
IG_PA14_01750	27	39	8	8	47
IG_PA14_01750	28	27	35	80	80
IG_PA14_01750	278	401	177	330	184
IG_PA14_01750	448	550	338	566	364
IG_PA14_01750	129	433	241	315	238
PA14_01750	20	222	54	57	61
PA14_01750	332	583	325	462	285
PA14_01750	70	139	129	28	19
PA14_01750	27	57	78	118	163
PA14_01750	102	27	18	5	28
PA14_01750	43	49	37	60	39
PA14_01750	54	50	13	26	27
PA14_01750	40	1	28	0	0
PA14_01750	0	1	2	0	0
PA14_01750	27	516	246	285	263
PA14_01750	0	0	1	0	1
PA14_01750	98	153	106	157	163
PA14_01750	32	31	49	63	49
IG_PA14_01760	23	190	170	130	152
IG_PA14_01760	11	22	10	28	31
PA14_01760	0	0	0	0	0
PA14_01760	0	0	0	0	1
PA14_01760	150	133	168	189	229
PA14_01760	198	421	373	309	375
PA14_01760	41	339	237	174	209
PA14_01760	0	0	2	5	3
PA14_01760	100	75	94	98	140
PA14_01760	259	542	337	356	387
PA14_01760	101	178	128	226	144
PA14_01760	12	219	250	231	123
PA14_01770	82	67	25	63	43
PA14_01770	32	169	105	134	87
PA14_01770	0	0	0	0	0
PA14_01770	40	70	60	84	80
PA14_01770	53	390	410	342	337
PA14_01770	18	12	1	15	2
PA14_01770	18	0	8	11	1
PA14_01770	108	195	144	125	120
PA14_01770	84	212	179	130	116
PA14_01780	42	5	75	3	10
PA14_01780	187	310	271	399	306
PA14_01780	261	401	223	348	273
PA14_01780	164	593	384	617	463
PA14_01780	0	0	0	0	0
PA14_01780	45	56	61	44	34
IG_PA14_01790	173	930	876	947	787
IG_PA14_01790	71	42	37	36	13
PA14_01790	20	74	142	96	78
PA14_01790	34	237	223	115	99
PA14_01790	60	74	73	43	69
PA14_01790	175	316	202	227	232
PA14_01790	9	2	26	0	3
IG_PA14_01800	53	9	34	19	9
IG_PA14_01800	21	14	30	80	3
PA14_01800	84	147	94	125	104
PA14_01800	66	170	28	47	23
PA14_01800	0	0	0	1	0
PA14_01800	14	199	180	187	160
PA14_01800	122	0	25	21	17
PA14_01800	57	70	95	90	103
PA14_01800	0	0	0	0	0
PA14_01800	98	109	67	201	101
PA14_01800	54	19	4	56	36
PA14_01800	51	34	70	51	24
PA14_01800	4	13	33	1	10
IG_PA14_01810	127	509	557	361	354
PA14_01810	138	377	248	362	304
PA14_01810	19	0	0	0	0
PA14_01810	17	69	55	39	133
PA14_01810	292	385	296	205	96
PA14_01810	28	110	89	61	57
PA14_01810	84	37	65	65	65
PA14_01810	104	183	201	163	262
PA14_01810	278	497	494	642	538
PA14_01810	127	63	37	96	45
PA14_01810	247	519	254	261	262
IG_PA14_01830	324	519	437	491	401
PA14_01830	121	403	303	411	302
PA14_01830	85	120	100	186	128
PA14_01830	192	390	528	414	394
PA14_01830	70	200	175	149	182
PA14_01830	51	108	102	185	93
PA14_01830	216	259	238	257	228
PA14_01830	8	0	0	7	0
PA14_01830	130	434	422	566	498
PA14_01830	133	196	209	169	174
IG_PA14_01840	6	3	8	14	18
IG_PA14_01840	12	29	45	9	4
PA14_01840	191	795	799	501	578
PA14_01840	103	84	34	75	59
PA14_01840	97	263	285	333	218
PA14_01840	16	0	2	7	10
PA14_01840	0	0	0	0	0
PA14_01840	83	293	225	251	320
PA14_01860	172	706	838	763	528
PA14_01860	74	21	48	35	28
PA14_01860	86	81	79	85	50
PA14_01860	87	333	282	211	261
PA14_01860	66	41	13	14	36
PA14_01860	190	429	258	229	207
PA14_01860	0	0	0	0	0
PA14_01860	135	1518	1197	760	907
PA14_01860	64	152	221	125	84
IG_PA14_01870	0	1	0	0	0
IG_PA14_01870	33	211	121	121	186
PA14_01870	14	86	81	15	9
PA14_01870	297	896	639	483	455
PA14_01870	151	199	213	272	190
PA14_01870	146	281	226	189	159
PA14_01870	0	0	0	0	0
PA14_01870	188	855	649	568	535
PA14_01870	278	707	613	649	650
PA14_01870	22	248	138	224	206
PA14_01870	66	32	41	17	37
PA14_01870	0	0	0	0	0
PA14_01870	18	48	5	15	2
PA14_01870	2	53	67	20	32
PA14_01870	68	24	35	47	10
PA14_01870	71	91	140	166	103
PA14_01870	0	59	61	26	40
PA14_01870	0	0	1	0	0
PA14_01870	42	412	362	288	396
PA14_01870	156	0	20	41	56
PA14_01870	12	91	48	116	63
PA14_01870	88	170	70	116	101
PA14_01870	177	572	426	387	310
PA14_01870	0	0	0	0	0
PA14_01870	71	141	163	198	140
PA14_01870	0	0	0	0	0
IG_PA14_01890	27	110	120	44	89
IG_PA14_01890	72	10	5	7	18
IG_PA14_01890	53	16	54	34	36
IG_PA14_01890	22	0	7	9	41
PA14_01890	131	213	167	227	172
PA14_01890	150	614	616	491	493
PA14_01890	13	392	351	195	207
PA14_01890	171	2020	1520	896	828
PA14_01890	0	0	0	0	0
PA14_01890	260	451	410	354	401
PA14_01890	33	10	41	45	9
PA14_01890	106	237	91	79	145
IG_PA14_01900	39	4	15	6	11
PA14_01900	41	226	178	118	78
PA14_01900	44	26	29	18	10
PA14_01900	155	140	111	71	82
PA14_01900	7	58	26	33	44
PA14_01900	80	35	25	4	25
PA14_01900	0	0	0	0	0
PA14_01900	66	30	48	65	73
IG_PA14_01910	332	149	173	197	208
PA14_01910	24	11	33	41	18
PA14_01910	117	208	72	213	209
PA14_01910	52	223	190	37	118
PA14_01910	0	0	1	1	0
PA14_01910	0	0	0	0	0
PA14_01910	73	84	54	88	86
IG_PA14_01930	79	419	308	292	271
IG_PA14_01930	0	0	0	0	0
PA14_01930	98	340	294	223	281
PA14_01930	9	54	42	14	9
PA14_01930	97	215	235	303	254
PA14_01930	163	155	130	239	66
PA14_01930	37	105	54	44	75
PA14_01930	114	186	184	175	94
PA14_01930	0	0	0	0	0
PA14_01930	64	20	7	51	4
IG_PA14_01940	25	45	88	63	73
IG_PA14_01940	64	132	109	110	157
PA14_01940	36	162	128	214	205
PA14_01940	90	145	135	118	129
PA14_01940	0	0	0	1	0
PA14_01940	312	210	222	270	308
PA14_01940	210	143	166	196	210
PA14_01940	61	202	276	195	212
PA14_01940	35	408	224	254	222
PA14_01940	27	32	7	5	15
PA14_01940	390	1294	1135	1170	1126
PA14_01940	181	342	260	456	250
PA14_01940	193	356	484	472	430
PA14_01960	53	171	148	215	158
PA14_01960	160	319	252	278	286
PA14_01960	23	0	4	5	13
PA14_01960	176	599	397	297	417
PA14_01960	288	697	453	472	490
PA14_01960	13	0	0	0	3
PA14_01960	138	338	318	225	276
PA14_01960	127	119	112	99	68
PA14_01960	34	265	184	100	60
PA14_01960	261	331	263	199	159
PA14_01960	59	706	438	225	249
PA14_01970	137	24	50	80	90
PA14_01970	97	567	324	185	251
PA14_01970	99	441	213	264	187
PA14_01970	115	12	2	34	24
PA14_01970	96	155	110	94	71
PA14_01970	70	613	471	244	281
PA14_01970	69	122	200	124	84
PA14_01970	0	0	0	0	0
PA14_01970	36	44	30	31	51
PA14_01970	6	55	0	27	0
PA14_01970	75	116	113	104	63
PA14_01970	15	111	38	116	103
PA14_01970	170	68	6	73	22
PA14_01970	48	200	146	182	153
PA14_01970	188	212	172	344	202
PA14_01970	108	168	195	216	151
PA14_01970	86	168	201	254	205
PA14_01970	96	394	317	435	347
PA14_01970	22	30	96	82	52
PA14_01970	110	18	41	72	38
PA14_01970	70	400	212	175	247
PA14_01970	326	817	834	655	717
PA14_01970	0	0	1	0	0
PA14_01970	23	46	27	1	8
PA14_01970	27	174	107	150	229
PA14_01970	22	227	127	115	128
PA14_01970	91	88	102	111	77
PA14_01970	0	0	0	0	0
PA14_01970	3	19	9	37	23
PA14_01970	49	25	49	102	50
IG_PA14_01980	40	68	33	57	44
IG_PA14_01980	113	552	445	413	479
PA14_01980	149	258	168	52	75
PA14_01980	114	226	176	194	180
PA14_01980	116	376	312	398	428
PA14_01980	158	70	68	108	102
PA14_01980	101	279	261	203	156
PA14_01980	28	39	94	109	68
PA14_01980	0	0	0	0	0
PA14_01980	13	176	74	134	126
PA14_01980	82	446	421	391	350
PA14_01980	10	56	10	10	5
IG_PA14_01990	0	0	2	4	2
PA14_01990	52	41	21	13	22
PA14_01990	26	32	42	71	41
IG_PA14_02010	83	351	289	384	365
IG_PA14_02010	0	0	0	0	0
PA14_02010	155	150	160	119	165
PA14_02010	31	74	79	121	96
IG_PA14_02020	77	273	258	348	309
IG_PA14_02020	75	41	79	32	81
PA14_02020	22	37	48	23	35
PA14_02020	148	34	24	22	22
PA14_02020	63	1	2	42	24
PA14_02020	60	5	32	0	4
PA14_02020	88	163	93	131	87
PA14_02020	71	172	154	214	216
PA14_02020	112	118	112	69	111
PA14_02020	8	7	10	51	5
PA14_02020	105	98	183	101	117
PA14_02020	0	0	0	1	1
PA14_02020	135	520	420	361	452
PA14_02020	187	102	174	92	122
PA14_02020	146	282	236	282	331
PA14_02030	73	490	285	238	271
PA14_02030	67	363	325	229	412
PA14_02030	86	229	161	140	111
PA14_02030	0	0	0	0	0
PA14_02030	80	167	130	178	127
PA14_02030	333	401	235	288	279
PA14_02030	28	0	0	0	1
PA14_02030	124	120	143	164	131
IG_PA14_02050	30	13	10	19	20
PA14_02050	60	334	240	189	135
PA14_02050	0	0	0	0	0
PA14_02050	66	282	238	373	316
PA14_02050	125	281	182	253	216
PA14_02050	61	543	341	331	414
PA14_02050	22	79	32	29	39
PA14_02050	60	188	161	85	102
PA14_02050	0	0	0	0	0
PA14_02050	36	232	71	129	90
PA14_02050	44	25	13	107	23
PA14_02050	0	0	1	0	0
PA14_02050	80	174	163	126	111
PA14_02050	80	5	0	6	11
PA14_02050	26	0	0	1	1
PA14_02050	117	34	40	21	70
PA14_02050	66	101	85	100	112
IG_PA14_02060	29	0	10	14	6
IG_PA14_02060	31	120	122	141	99
IG_PA14_02060	14	0	0	0	2
IG_PA14_02060	0	0	0	0	0
IG_PA14_02060	124	53	48	82	39
IG_PA14_02060	176	275	266	197	248
IG_PA14_02060	93	80	140	126	161
PA14_02060	202	265	325	300	472
PA14_02060	157	115	84	70	49
PA14_02060	89	68	106	118	90
PA14_02060	94	122	75	132	94
PA14_02060	94	523	474	298	298
PA14_02060	41	176	120	91	137
PA14_02060	235	246	189	195	157
PA14_02060	193	263	349	250	164
IG_PA14_02070	0	0	0	0	0
IG_PA14_02070	0	0	0	0	1
IG_PA14_02070	144	185	185	164	187
PA14_02070	8	9	27	6	4
PA14_02070	0	1	8	35	8
PA14_02070	57	6	49	25	18
PA14_02070	0	0	0	0	0
PA14_02070	42	35	28	39	30
PA14_02070	226	297	195	296	309
PA14_02070	0	1	1	0	0
PA14_02070	33	345	186	240	198
PA14_02070	96	85	101	90	86
PA14_02070	26	18	16	33	15
PA14_02070	3	54	43	44	31
PA14_02070	37	72	34	93	85
PA14_02070	25	57	138	57	81
PA14_02070	117	264	166	246	156
IG_PA14_02090	37	78	76	35	48
PA14_02090	0	0	0	0	0
PA14_02090	243	572	417	515	543
PA14_02090	15	32	9	1	3
PA14_02090	22	7	22	21	8
PA14_02090	215	508	232	421	310
PA14_02090	0	0	0	0	0
PA14_02100	94	23	33	7	13
PA14_02100	68	56	68	69	93
PA14_02100	78	103	123	120	73
PA14_02100	14	105	112	84	72
PA14_02100	118	133	56	70	29
PA14_02100	74	81	45	182	62
PA14_02110	1	19	28	70	10
PA14_02110	125	355	180	344	170
PA14_02110	130	70	53	62	91
PA14_02110	132	509	372	517	388
PA14_02110	99	169	173	114	147
PA14_02110	116	246	165	150	146
PA14_02110	0	0	0	0	0
IG_PA14_02130	50	178	164	69	86
IG_PA14_02130	11	120	86	217	140
PA14_02130	0	1	1	0	0
PA14_02130	63	286	199	219	138
PA14_02130	153	256	126	236	121
IG_PA14_02140	1	27	32	10	0
PA14_02140	0	0	0	2	7
PA14_02140	0	0	0	0	3
PA14_02140	0	11	0	9	3
PA14_02140	46	8	7	6	6
PA14_02140	5	0	0	0	2
PA14_02150	80	74	83	72	52
PA14_02150	62	195	147	121	130
PA14_02150	0	0	0	0	0
PA14_02150	108	366	377	298	366
PA14_02150	61	418	442	602	422
PA14_02150	42	58	54	134	63
PA14_02150	23	184	77	79	112
PA14_02150	100	79	80	125	52
PA14_02150	121	25	29	59	24
PA14_02150	77	1	35	6	17
PA14_02150	0	1	0	0	2
PA14_02150	106	290	272	342	282
PA14_02150	223	400	389	341	289
PA14_02150	13	11	41	6	2
PA14_02150	57	138	58	110	70
PA14_02150	19	164	51	83	78
PA14_02150	66	9	16	12	29
PA14_02150	48	105	105	58	47
PA14_02150	38	28	34	26	46
PA14_02150	0	1	1	4	0
IG_PA14_02180	0	0	0	1	0
IG_PA14_02180	21	3	0	3	0
IG_PA14_02180	10	54	9	36	16
PA14_02180	149	238	131	132	178
PA14_02180	30	134	140	108	94
PA14_02180	17	29	31	33	28
PA14_02180	81	246	188	150	251
PA14_02180	261	742	651	565	429
PA14_02180	180	314	264	271	296
PA14_02180	202	180	160	161	171
PA14_02180	35	0	16	10	2
PA14_02180	47	105	72	157	72
PA14_02180	103	312	241	325	231
PA14_02190	105	263	194	340	322
PA14_02190	1	33	58	71	31
PA14_02190	122	125	176	67	96
PA14_02190	150	458	354	508	439
PA14_02190	103	348	246	245	271
PA14_02190	0	0	0	0	0
PA14_02200	0	0	0	0	0
PA14_02200	46	46	38	63	98
PA14_02200	29	109	137	69	104
PA14_02200	10	27	10	3	6
PA14_02200	13	143	115	42	48
PA14_02200	88	17	34	31	52
PA14_02200	20	143	96	134	71
PA14_02200	4	142	36	52	63
PA14_02200	26	117	3	11	18
IG_PA14_02220	88	179	139	115	68
PA14_02220	55	65	63	124	92
PA14_02220	55	208	154	155	123
PA14_02220	51	216	147	162	139
PA14_02220	21	35	32	12	28
PA14_02220	1	1	23	15	19
PA14_02220	0	0	0	0	0
PA14_02220	139	82	69	140	158
PA14_02220	69	313	247	312	289
PA14_02220	174	266	331	222	209
PA14_02220	259	650	482	396	390
PA14_02220	219	118	97	185	283
PA14_02220	0	0	0	15	0
[truncated: 63,380 more rows]
