# Supplementary material for: Identification of Fitness Determinants during Energy-Limited Growth Arrest in Pseudomonas aeruginosa
Source: mBio. 2017 Nov 28;8(6):e01170-17. doi: 10.1128/mBio.01170-17 (PMC5705914; doi:10.1128/mBio.01170-17)
Supplement: DATA SET S4 [file mbo006173591sd4.xlsx]

## Sheet: Oxygen limited
Dataset S4. Raw read counts for each gene and intergenic region in the oxygen-limited Tn-seq experiment. The genome is divided into 100 bp windows and total reads within each window are aggregated. The "initial library" corresponds to insertions in the pooled colonies from the LB plates; i.e. the original makeup of the transposon library before growth on pyruvate or carbon/oxygen limitation. IG =…
		Replicate 1		Replicate 2
Locus	Initial library	Control	Oxygen limited	Control	Oxygen limited
IG_1	8	10	26	0	32
IG_1	40	0	24	10	10
IG_1	168	162	53	326	201
IG_1	0	0	0	0	0
IG_1	0	0	0	0	0
PA14_00010	0	0	0	0	0
PA14_00010	0	0	0	0	0
PA14_00010	0	0	0	0	0
PA14_00010	0	0	0	0	0
PA14_00010	0	0	0	0	1
PA14_00010	0	0	0	0	1
PA14_00010	0	0	0	0	0
PA14_00010	0	0	0	0	0
PA14_00010	0	0	0	0	0
PA14_00010	0	0	0	0	0
PA14_00010	0	0	0	0	0
PA14_00010	0	0	0	0	0
PA14_00010	0	0	0	0	0
PA14_00010	0	0	0	0	0
PA14_00010	0	0	0	0	0
IG_PA14_00020	28	107	99	141	260
PA14_00020	0	0	0	0	0
PA14_00020	0	1	0	0	0
PA14_00020	0	0	0	0	0
PA14_00020	0	0	0	1	0
PA14_00020	0	1	0	0	0
PA14_00020	0	0	0	0	0
PA14_00020	0	0	0	0	0
PA14_00020	0	0	0	0	0
PA14_00020	0	0	0	0	0
PA14_00020	0	0	0	0	0
PA14_00020	72	71	87	98	98
PA14_00030	141	148	72	311	166
PA14_00030	34	32	58	26	71
PA14_00030	0	37	22	40	28
PA14_00030	17	47	68	160	133
PA14_00030	57	24	11	10	25
PA14_00030	29	106	23	179	116
PA14_00030	3	0	0	14	48
PA14_00030	93	84	183	114	59
PA14_00030	62	46	46	25	125
PA14_00030	37	3	7	20	0
PA14_00030	0	0	0	0	0
PA14_00050	0	0	0	0	0
PA14_00050	0	0	0	0	0
PA14_00050	0	0	0	0	0
PA14_00050	0	0	0	0	0
PA14_00050	0	0	0	1	0
PA14_00050	0	0	0	0	0
PA14_00050	0	0	0	0	0
PA14_00050	0	0	0	0	0
PA14_00050	0	0	0	1	0
PA14_00050	0	0	0	0	0
PA14_00050	0	0	0	0	0
PA14_00050	0	0	0	0	0
PA14_00050	0	0	1	0	1
PA14_00050	0	0	0	0	0
PA14_00050	0	0	0	1	0
PA14_00050	0	0	0	0	0
PA14_00050	1	0	0	0	0
PA14_00050	0	0	0	0	0
PA14_00050	0	0	0	0	2
PA14_00050	0	0	0	0	0
PA14_00050	0	0	0	0	0
PA14_00050	0	0	0	0	0
PA14_00050	0	0	0	0	0
PA14_00050	0	1	0	0	0
IG_PA14_00060	13	4	11	23	34
IG_PA14_00060	114	105	117	318	73
IG_PA14_00060	0	0	0	0	0
PA14_00060	139	56	31	83	114
PA14_00060	18	573	11	921	77
PA14_00060	56	1257	50	2496	190
PA14_00060	13	403	37	773	34
PA14_00060	71	2065	69	4587	329
PA14_00060	0	32	9	20	0
PA14_00060	41	244	38	366	69
PA14_00060	166	962	203	2007	593
PA14_00070	0	0	0	3	0
PA14_00070	0	0	0	0	1
PA14_00070	0	0	0	0	0
PA14_00070	0	0	0	0	2
PA14_00070	0	0	0	0	0
IG_PA14_00080	0	0	0	0	0
IG_PA14_00080	207	147	123	116	129
IG_PA14_00080	100	45	104	88	107
IG_PA14_00080	0	0	0	0	0
PA14_00080	30	24	63	40	57
PA14_00080	157	147	110	188	263
PA14_00080	106	68	47	105	67
PA14_00080	52	42	100	95	137
PA14_00080	6	21	0	0	3
PA14_00080	292	429	273	654	367
PA14_00080	53	43	29	15	92
PA14_00080	0	0	0	0	0
PA14_00080	106	168	87	238	186
PA14_00080	21	72	70	146	174
PA14_00080	0	0	0	10	0
PA14_00080	206	187	76	164	324
PA14_00080	50	98	94	217	128
PA14_00080	39	25	10	3	0
PA14_00080	89	74	74	212	125
PA14_00080	41	71	32	67	20
PA14_00080	268	400	98	346	479
PA14_00090	0	0	0	0	0
PA14_00090	0	0	0	0	0
PA14_00090	0	0	0	0	0
PA14_00090	0	0	0	0	0
PA14_00090	0	0	0	0	0
PA14_00090	1	0	0	1	0
PA14_00090	0	0	0	0	0
PA14_00090	0	0	0	0	0
PA14_00090	0	0	0	0	0
PA14_00090	0	0	0	0	0
PA14_00090	0	0	0	0	0
PA14_00090	0	0	0	0	0
PA14_00090	0	0	0	0	0
PA14_00090	0	0	0	1	0
PA14_00090	0	0	0	0	0
PA14_00090	0	0	0	0	0
PA14_00090	0	1	0	0	0
PA14_00090	0	0	0	0	0
PA14_00090	0	0	0	0	0
PA14_00090	1	0	0	0	0
PA14_00090	0	0	0	0	0
PA14_00100	36	7	1	7	1
PA14_00100	1	0	0	0	0
PA14_00100	0	0	0	0	0
PA14_00100	0	0	0	0	0
PA14_00100	0	0	0	0	0
PA14_00100	0	0	0	0	0
PA14_00100	0	0	0	0	0
PA14_00100	0	0	0	0	0
PA14_00100	0	0	0	0	0
IG_PA14_00110	86	5	0	0	0
PA14_00110	31	103	106	205	132
PA14_00110	15	34	11	45	0
PA14_00110	125	198	169	148	247
PA14_00110	93	106	48	35	73
PA14_00110	77	81	84	215	111
PA14_00110	75	91	121	86	97
IG_PA14_00120	95	50	18	51	48
PA14_00120	58	4	0	20	0
PA14_00120	34	9	0	10	0
PA14_00120	25	24	0	11	0
PA14_00120	0	0	0	0	0
PA14_00120	4	3	0	57	0
PA14_00120	0	0	0	0	0
PA14_00120	98	20	0	2	0
PA14_00120	19	2	0	0	0
PA14_00120	46	8	0	26	0
IG_PA14_00130	0	0	0	0	0
PA14_00130	0	68	72	192	50
PA14_00130	109	112	95	373	169
PA14_00130	18	26	24	13	54
IG_PA14_00140	15	2	0	5	45
PA14_00140	150	107	21	60	60
PA14_00140	97	133	227	349	106
PA14_00140	13	30	19	53	86
PA14_00140	0	0	0	0	0
PA14_00140	12	38	32	68	48
PA14_00140	33	14	0	10	12
PA14_00140	60	102	99	94	75
PA14_00150	211	254	153	579	416
PA14_00150	169	135	132	148	252
PA14_00150	64	112	64	153	185
IG_PA14_00160	0	0	0	0	0
IG_PA14_00160	30	56	39	64	60
IG_PA14_00160	73	40	45	73	59
PA14_00160	22	3	0	17	6
PA14_00160	2	20	0	21	1
PA14_00160	40	212	123	116	29
IG_PA14_00170	72	131	235	189	98
IG_PA14_00170	60	46	45	30	43
PA14_00170	17	6	6	66	14
PA14_00170	0	0	1	1	0
PA14_00170	1	1	26	2	0
PA14_00170	9	12	0	7	0
PA14_00170	0	0	0	1	1
PA14_00170	67	37	9	39	45
PA14_00170	9	13	8	45	12
PA14_00170	0	0	0	3	0
PA14_00170	62	0	0	14	0
PA14_00170	32	24	40	10	1
PA14_00170	78	56	172	159	57
PA14_00170	6	12	14	0	9
PA14_00170	28	36	73	30	99
PA14_00170	0	1	0	1	1
PA14_00180	243	310	243	281	407
PA14_00180	123	94	69	159	176
PA14_00180	183	147	157	193	340
PA14_00180	0	0	0	0	1
PA14_00180	79	24	47	18	14
PA14_00180	76	185	194	188	232
PA14_00180	0	0	0	0	0
PA14_00180	1	56	99	211	56
PA14_00180	35	79	204	119	69
PA14_00180	133	320	303	558	786
PA14_00180	117	34	88	53	113
PA14_00180	50	70	24	85	25
PA14_00180	11	4	6	0	24
PA14_00190	11	0	0	0	0
PA14_00190	0	0	0	0	0
PA14_00190	0	0	0	0	1
PA14_00190	4	0	0	0	0
PA14_00190	0	0	0	0	2
PA14_00190	0	0	0	0	0
PA14_00190	0	0	0	0	0
PA14_00190	0	2	0	1	0
PA14_00190	0	1	0	0	0
IG_PA14_00200	17	28	33	0	19
PA14_00200	0	0	0	0	0
PA14_00200	0	0	0	0	0
PA14_00200	0	0	0	0	0
PA14_00200	0	0	0	1	0
PA14_00200	4	12	0	40	19
IG_PA14_00210	15	38	29	77	17
PA14_00210	221	321	262	685	404
PA14_00210	75	140	74	195	164
PA14_00210	108	272	147	498	270
PA14_00210	68	102	94	102	110
PA14_00210	169	86	90	231	198
PA14_00210	549	577	321	602	525
PA14_00210	37	0	0	0	4
PA14_00210	14	3	3	23	1
PA14_00210	318	492	332	537	529
PA14_00210	148	161	154	187	88
PA14_00210	24	93	51	79	60
IG_PA14_00230	15	28	67	103	71
PA14_00230	14	51	9	140	124
PA14_00230	245	244	346	572	501
PA14_00230	51	49	7	108	100
PA14_00230	182	180	96	277	274
PA14_00230	263	310	200	740	351
PA14_00230	173	232	236	377	369
PA14_00230	28	109	118	204	161
PA14_00230	72	227	214	177	135
PA14_00230	144	239	121	370	295
PA14_00230	95	240	118	483	231
PA14_00230	0	0	0	0	0
PA14_00240	66	65	92	141	112
PA14_00240	0	0	0	0	0
PA14_00240	0	0	0	1	0
PA14_00240	1	0	0	0	0
PA14_00240	0	0	0	0	0
PA14_00240	63	225	147	414	266
PA14_00250	58	17	0	49	0
PA14_00250	86	36	24	145	49
PA14_00250	34	22	0	40	2
PA14_00250	0	0	0	0	0
PA14_00250	20	1	0	30	16
PA14_00250	131	265	142	439	301
PA14_00250	69	124	22	68	156
PA14_00250	35	159	71	209	271
PA14_00250	0	0	0	0	1
PA14_00250	48	25	41	3	64
IG_PA14_00280	29	17	68	41	28
IG_PA14_00280	0	0	0	1	40
PA14_00280	0	0	0	0	0
PA14_00280	0	0	0	0	0
PA14_00280	0	0	0	0	0
PA14_00280	0	0	0	0	0
PA14_00280	0	0	0	0	0
PA14_00280	0	0	0	0	0
PA14_00280	0	0	0	0	0
PA14_00280	0	0	0	0	0
PA14_00280	258	332	236	557	424
PA14_00290	0	4	0	0	0
PA14_00290	138	0	0	0	1
PA14_00290	0	0	0	0	0
PA14_00290	33	0	0	1	0
PA14_00290	26	1	0	0	0
PA14_00290	6	0	0	0	0
PA14_00290	30	0	0	0	0
PA14_00290	5	0	0	0	0
PA14_00290	0	0	0	0	0
IG_PA14_00300	103	58	81	176	101
PA14_00300	115	49	85	56	111
PA14_00300	9	19	4	65	11
PA14_00300	362	238	198	600	404
PA14_00300	81	107	87	220	93
PA14_00300	97	220	116	438	582
PA14_00300	14	29	24	32	39
PA14_00300	158	493	347	802	840
PA14_00300	111	82	147	178	72
PA14_00300	0	0	0	0	0
PA14_00300	102	65	89	296	118
PA14_00310	176	219	142	169	253
PA14_00310	194	91	113	216	196
PA14_00310	163	80	36	165	107
PA14_00310	26	12	0	20	0
PA14_00310	175	32	96	13	46
PA14_00310	243	196	242	253	151
PA14_00310	210	186	177	341	266
PA14_00310	20	31	80	137	57
PA14_00310	146	278	340	435	512
PA14_00310	150	239	195	523	302
PA14_00310	19	117	87	47	91
PA14_00310	0	15	7	32	3
PA14_00320	155	112	95	214	155
PA14_00320	50	31	0	0	58
PA14_00320	0	0	0	0	0
PA14_00320	0	0	0	2	11
PA14_00320	67	55	78	79	163
PA14_00320	146	196	224	330	358
PA14_00340	102	69	112	28	38
PA14_00340	54	46	28	91	100
PA14_00340	15	34	3	75	1
PA14_00340	171	85	122	189	135
PA14_00340	38	9	0	23	7
PA14_00340	0	5	8	0	35
PA14_00340	88	60	107	98	110
PA14_00340	97	75	40	53	26
PA14_00340	73	92	47	176	150
PA14_00340	141	216	142	372	276
PA14_00340	79	121	51	253	148
PA14_00340	0	16	21	1	0
PA14_00340	0	2	0	45	18
PA14_00340	42	138	51	229	102
PA14_00340	88	243	204	350	273
PA14_00340	84	51	17	145	112
PA14_00360	72	102	65	91	109
PA14_00360	25	13	0	22	7
PA14_00360	353	389	255	687	545
PA14_00360	127	327	143	416	243
PA14_00360	221	188	60	189	171
PA14_00360	110	49	39	99	41
PA14_00360	0	0	0	0	0
PA14_00360	210	128	143	164	128
PA14_00360	82	45	164	80	78
PA14_00380	75	219	254	198	170
PA14_00380	6	38	44	88	60
PA14_00380	75	41	24	26	49
PA14_00380	92	100	80	52	49
PA14_00380	14	10	0	3	67
PA14_00380	11	25	0	72	19
PA14_00380	122	126	110	243	169
PA14_00380	80	58	15	184	144
PA14_00380	66	7	16	22	60
PA14_00380	43	73	30	85	120
PA14_00380	120	117	114	155	158
PA14_00380	106	247	311	527	335
PA14_00380	129	115	54	167	90
PA14_00380	172	251	264	616	363
PA14_00380	78	106	59	230	114
IG_PA14_00400	28	17	6	12	10
PA14_00400	82	74	125	64	108
PA14_00400	39	62	22	88	182
PA14_00400	92	72	49	46	34
PA14_00400	21	105	34	106	143
PA14_00400	43	84	22	82	56
PA14_00400	24	82	38	155	37
PA14_00400	18	29	72	87	16
PA14_00400	20	26	39	67	27
PA14_00400	12	46	98	123	120
PA14_00400	14	14	0	0	3
PA14_00410	26	60	36	54	71
PA14_00410	93	151	150	316	215
PA14_00410	46	1	0	1	9
PA14_00420	175	142	227	278	276
PA14_00420	1	25	5	64	48
PA14_00420	56	6	0	33	4
PA14_00420	32	37	3	14	18
PA14_00430	70	132	91	175	197
PA14_00430	18	116	109	73	177
PA14_00430	51	57	47	85	46
PA14_00430	69	145	191	160	135
PA14_00430	19	29	20	120	46
PA14_00430	3	8	5	0	0
IG_PA14_00440	0	0	15	16	0
IG_PA14_00440	35	202	269	405	291
PA14_00440	38	33	6	116	23
PA14_00440	0	0	0	0	0
PA14_00440	32	0	0	0	0
PA14_00440	155	1	0	0	0
PA14_00440	199	0	0	0	0
PA14_00440	239	1	0	0	0
PA14_00440	91	0	0	25	0
PA14_00440	67	0	0	0	0
PA14_00450	64	143	183	187	68
PA14_00450	288	1	0	3	0
PA14_00450	26	1	0	0	0
PA14_00450	18	0	0	0	0
PA14_00450	45	0	0	0	0
PA14_00450	34	0	0	2	0
PA14_00450	103	0	0	1	0
PA14_00450	80	1	0	0	0
PA14_00450	25	0	0	1	0
PA14_00450	279	0	0	0	0
PA14_00450	115	0	0	0	0
PA14_00450	38	0	0	0	0
IG_PA14_00460	0	0	0	1	0
PA14_00460	0	0	0	0	0
PA14_00460	53	231	142	346	446
PA14_00460	46	9	0	1	0
PA14_00460	211	170	106	307	138
PA14_00460	433	301	217	314	334
PA14_00460	54	106	67	75	60
PA14_00460	357	187	218	150	209
PA14_00460	3	40	76	54	145
PA14_00460	51	84	61	61	106
IG_PA14_00470	88	190	139	143	275
PA14_00470	66	105	104	90	179
PA14_00470	117	74	68	85	230
IG_PA14_00480	21	45	25	0	0
IG_PA14_00480	122	401	342	852	845
PA14_00480	14	0	8	17	22
PA14_00480	68	82	78	126	69
IG_PA14_00490	8	27	34	33	45
IG_PA14_00490	0	0	0	0	0
IG_PA14_00490	70	21	1	12	25
PA14_00490	148	97	128	181	83
PA14_00490	22	65	59	166	44
PA14_00490	88	72	74	68	118
PA14_00490	237	204	489	458	250
PA14_00490	58	56	77	118	99
PA14_00490	132	100	131	214	152
PA14_00490	139	151	169	201	225
PA14_00490	283	353	340	476	533
PA14_00490	99	62	89	213	151
PA14_00490	47	77	88	109	72
PA14_00490	71	72	39	110	83
PA14_00490	31	59	83	82	101
PA14_00490	158	219	103	199	143
PA14_00490	59	65	53	73	106
PA14_00490	35	45	14	57	97
PA14_00490	0	12	14	39	41
PA14_00490	0	0	0	0	0
IG_PA14_00510	47	38	73	45	59
PA14_00510	81	45	81	76	25
PA14_00510	78	99	32	129	111
PA14_00510	0	0	0	0	4
PA14_00510	91	126	108	111	152
PA14_00510	10	40	4	13	28
PA14_00510	16	49	38	104	87
PA14_00510	84	111	163	200	218
PA14_00510	42	146	84	178	192
PA14_00510	86	279	188	307	199
PA14_00510	167	423	383	759	476
PA14_00510	14	15	22	36	39
PA14_00510	20	16	16	60	65
PA14_00510	55	43	90	93	45
PA14_00510	100	96	148	156	135
PA14_00510	192	231	173	387	257
PA14_00510	73	168	49	173	215
PA14_00510	88	72	193	93	130
PA14_00510	60	86	29	71	64
PA14_00510	0	0	0	10	0
PA14_00510	56	27	22	27	5
PA14_00510	120	126	123	106	125
PA14_00510	0	0	0	0	1
PA14_00510	155	179	109	293	168
PA14_00510	85	43	39	122	87
PA14_00510	41	86	39	185	152
PA14_00510	25	23	20	41	55
PA14_00510	0	0	0	0	1
PA14_00510	24	0	0	0	4
PA14_00510	38	33	54	29	71
PA14_00510	66	81	103	119	81
PA14_00510	12	14	0	9	8
PA14_00510	153	54	68	130	90
PA14_00510	120	49	74	101	99
PA14_00510	75	127	121	249	112
PA14_00510	85	112	104	243	227
PA14_00510	15	23	37	57	63
PA14_00510	10	42	16	65	46
PA14_00510	109	105	46	104	25
PA14_00510	19	35	1	44	43
PA14_00510	15	29	18	81	45
PA14_00510	24	44	40	86	83
PA14_00510	220	298	344	483	480
PA14_00510	99	148	127	259	225
PA14_00510	77	108	94	150	204
PA14_00510	26	52	54	61	102
PA14_00510	6	8	0	7	7
PA14_00510	32	48	36	82	57
PA14_00510	112	138	166	293	152
PA14_00510	30	41	25	16	23
PA14_00510	73	146	75	204	191
PA14_00510	34	66	67	56	73
PA14_00510	100	144	145	220	221
PA14_00510	42	5	6	44	34
PA14_00510	43	75	36	105	98
PA14_00510	10	38	9	15	22
PA14_00510	69	38	36	95	50
PA14_00510	121	26	10	30	58
PA14_00510	16	4	0	10	16
PA14_00510	104	219	207	410	366
PA14_00510	34	14	12	20	13
PA14_00510	324	316	249	599	585
PA14_00510	0	3	0	0	3
PA14_00510	46	120	130	190	164
PA14_00510	90	125	206	281	79
PA14_00510	102	130	142	169	250
PA14_00510	284	181	147	119	210
PA14_00510	92	6	38	45	57
PA14_00510	89	94	101	212	164
PA14_00510	64	57	10	87	65
PA14_00510	347	424	476	726	811
PA14_00510	105	150	177	134	111
PA14_00510	0	0	0	0	0
PA14_00510	0	4	0	0	0
PA14_00510	106	262	261	278	129
PA14_00510	82	88	75	179	155
PA14_00510	15	55	11	126	21
PA14_00510	0	0	23	20	3
PA14_00510	130	283	264	814	581
PA14_00510	42	109	81	172	189
PA14_00510	98	96	90	156	139
PA14_00510	43	95	25	66	86
PA14_00510	90	46	1	9	32
PA14_00510	127	45	30	2	10
PA14_00510	0	0	0	0	0
PA14_00510	117	205	173	390	553
PA14_00510	45	84	66	54	65
PA14_00510	19	1	20	2	37
PA14_00510	128	380	180	393	345
PA14_00510	22	0	0	2	0
PA14_00510	44	41	26	19	58
PA14_00510	67	39	0	54	19
PA14_00510	2	7	32	5	0
PA14_00510	5	48	89	74	54
PA14_00510	107	26	49	160	56
PA14_00510	155	254	282	549	435
PA14_00510	18	16	0	24	10
PA14_00510	16	21	22	3	12
PA14_00510	103	78	116	94	112
PA14_00510	43	48	11	146	108
PA14_00510	30	2	3	0	0
PA14_00510	155	100	85	129	89
PA14_00510	16	4	0	47	61
PA14_00510	0	0	0	0	0
PA14_00510	25	34	0	44	14
IG_PA14_00520	0	0	0	0	0
IG_PA14_00520	0	0	0	0	0
IG_PA14_00520	0	0	0	0	0
IG_PA14_00520	0	0	0	0	0
IG_PA14_00520	74	47	96	69	188
IG_PA14_00520	16	72	190	177	158
IG_PA14_00520	27	1	22	0	11
IG_PA14_00520	0	0	0	0	0
IG_PA14_00520	0	0	0	0	0
IG_PA14_00520	34	9	7	0	0
IG_PA14_00520	0	0	0	0	0
IG_PA14_00520	0	0	0	0	0
IG_PA14_00520	257	194	175	353	286
PA14_00520	20	0	0	11	13
IG_PA14_00530	180	149	221	180	302
IG_PA14_00530	112	7	38	16	27
PA14_00530	86	145	74	234	120
PA14_00530	90	189	116	233	174
PA14_00530	159	181	94	278	343
PA14_00530	0	9	17	11	3
IG_PA14_00550	65	32	13	31	21
IG_PA14_00550	101	56	67	90	104
IG_PA14_00550	66	55	57	127	107
PA14_00550	31	12	3	14	36
PA14_00550	194	311	327	394	343
PA14_00550	205	201	153	357	259
PA14_00550	253	223	233	548	356
PA14_00550	12	26	58	11	41
PA14_00550	157	156	156	268	161
PA14_00550	31	73	54	154	51
PA14_00550	55	176	205	302	248
PA14_00550	135	178	167	258	169
PA14_00550	227	269	128	411	310
PA14_00550	69	40	45	119	49
PA14_00550	206	378	418	725	336
PA14_00550	159	272	316	476	480
PA14_00550	226	104	174	144	118
IG_PA14_00560	106	93	119	77	63
PA14_00560	155	83	143	82	128
PA14_00560	324	392	556	906	779
PA14_00560	71	61	16	105	62
PA14_00560	162	72	61	80	23
PA14_00560	115	25	27	28	22
PA14_00560	110	231	186	309	182
PA14_00560	112	81	151	278	230
PA14_00560	118	267	119	367	278
PA14_00560	108	9	51	30	23
PA14_00560	52	21	0	43	50
PA14_00560	154	166	172	174	248
PA14_00560	118	182	270	210	238
PA14_00560	119	345	227	590	424
PA14_00560	41	148	168	218	163
IG_PA14_00570	646	619	504	922	714
IG_PA14_00570	0	0	0	1	1
IG_PA14_00570	1	0	0	0	0
IG_PA14_00570	0	0	0	0	0
IG_PA14_00570	69	99	56	161	154
PA14_00570	141	139	210	338	327
PA14_00570	115	87	105	264	165
PA14_00570	341	411	352	733	487
PA14_00570	55	2	0	0	25
PA14_00570	43	8	32	57	83
PA14_00570	17	4	28	0	10
PA14_00570	219	66	17	81	39
PA14_00580	28	136	149	186	137
PA14_00580	295	401	71	337	297
PA14_00580	146	249	228	301	314
PA14_00580	166	92	166	141	220
IG_PA14_00590	71	170	176	219	213
PA14_00590	21	21	27	63	72
PA14_00590	139	53	17	67	30
PA14_00590	109	235	313	334	251
PA14_00590	80	118	37	286	213
PA14_00590	86	16	2	37	54
PA14_00590	13	101	95	135	79
PA14_00600	106	47	35	92	37
PA14_00600	34	21	12	98	73
PA14_00600	68	23	37	61	101
IG_PA14_00620	120	35	46	95	41
IG_PA14_00620	231	454	466	509	558
IG_PA14_00620	91	62	95	29	18
PA14_00620	191	320	240	692	559
PA14_00620	62	43	40	60	29
PA14_00620	91	11	98	75	91
PA14_00620	207	207	120	247	239
PA14_00620	68	54	77	86	88
PA14_00620	91	217	181	306	285
PA14_00620	131	150	229	341	347
PA14_00620	58	153	195	185	235
PA14_00620	270	314	180	454	669
PA14_00620	10	11	0	46	16
PA14_00620	94	234	261	279	108
PA14_00620	134	76	76	124	89
PA14_00620	148	179	207	198	207
PA14_00620	23	44	0	6	3
PA14_00620	0	0	0	0	0
PA14_00620	117	66	107	107	161
PA14_00620	63	136	180	139	163
IG_PA14_00630	4	0	0	0	25
IG_PA14_00630	38	55	59	116	34
IG_PA14_00630	85	114	127	162	169
IG_PA14_00630	10	58	106	151	60
IG_PA14_00630	291	212	88	212	201
IG_PA14_00630	0	0	0	0	0
PA14_00630	52	16	7	134	26
IG_PA14_00640	21	68	73	73	78
IG_PA14_00640	45	26	0	8	37
IG_PA14_00640	49	97	59	139	99
IG_PA14_00640	0	0	0	0	0
IG_PA14_00640	0	0	0	0	0
IG_PA14_00640	0	0	0	0	0
IG_PA14_00640	0	0	0	0	0
IG_PA14_00640	0	0	0	0	0
IG_PA14_00640	32	29	15	10	3
PA14_00640	6	35	18	104	73
PA14_00640	150	93	55	115	186
PA14_00640	74	59	0	59	60
PA14_00640	31	26	4	13	60
PA14_00640	74	94	107	223	107
PA14_00640	216	171	135	212	284
PA14_00640	95	214	384	315	302
PA14_00640	268	604	708	1054	963
PA14_00640	0	33	0	11	35
PA14_00640	1	55	36	15	66
PA14_00640	0	1	0	0	0
PA14_00640	65	37	73	81	78
PA14_00640	25	27	0	55	23
PA14_00640	55	130	140	75	186
PA14_00640	354	551	605	821	643
PA14_00640	121	182	360	351	222
PA14_00640	161	181	206	382	269
PA14_00640	224	246	531	418	440
PA14_00650	60	36	20	19	16
PA14_00650	8	109	117	149	94
PA14_00650	156	94	29	155	36
PA14_00650	73	18	29	1	23
PA14_00650	54	65	28	32	51
IG_PA14_00660	0	0	0	0	0
IG_PA14_00660	191	184	126	368	146
PA14_00660	156	109	176	149	191
PA14_00660	14	85	209	313	166
PA14_00660	123	120	21	152	127
PA14_00660	74	59	98	94	143
PA14_00660	30	33	14	16	5
IG_PA14_00670	52	2	43	20	17
PA14_00670	127	113	106	195	142
PA14_00670	117	125	62	257	270
PA14_00670	3	66	50	153	189
PA14_00670	55	87	41	121	106
PA14_00670	262	752	727	1354	884
PA14_00680	54	40	30	51	33
PA14_00680	22	46	44	238	97
PA14_00680	154	108	78	254	132
PA14_00680	187	223	182	308	313
PA14_00680	71	86	130	151	102
PA14_00680	50	58	36	62	96
PA14_00680	187	256	261	316	395
PA14_00680	3	18	36	50	9
PA14_00680	50	43	59	180	62
PA14_00680	16	10	48	2	0
IG_PA14_00690	19	15	54	96	51
PA14_00690	35	29	35	10	0
PA14_00690	136	296	319	574	527
PA14_00690	107	62	58	134	44
PA14_00690	341	328	205	688	549
PA14_00690	135	470	342	745	374
PA14_00690	50	105	101	326	77
PA14_00690	30	6	59	0	1
PA14_00690	75	75	34	185	157
PA14_00690	208	374	395	551	431
PA14_00700	0	6	0	19	4
PA14_00700	244	395	502	534	573
PA14_00700	197	147	197	174	175
PA14_00700	3	53	79	129	119
PA14_00700	61	102	14	51	110
PA14_00700	33	164	16	186	104
PA14_00700	68	6	3	4	15
IG_PA14_00710	50	504	385	1031	821
PA14_00710	12	159	150	302	227
PA14_00710	93	69	124	226	179
PA14_00710	0	0	0	0	0
PA14_00710	69	20	15	97	27
PA14_00710	29	211	277	323	364
IG_PA14_00720	122	115	73	262	150
PA14_00720	48	171	175	274	113
PA14_00720	94	130	100	161	169
PA14_00730	66	40	75	55	44
PA14_00730	116	127	37	150	87
PA14_00730	26	20	22	15	9
PA14_00730	53	237	229	290	276
PA14_00730	28	61	11	111	151
PA14_00740	32	73	186	133	195
PA14_00740	92	52	54	75	48
PA14_00740	94	18	21	0	25
PA14_00740	77	177	158	436	281
IG_PA14_00750	148	162	94	158	187
PA14_00750	199	191	227	381	325
PA14_00750	0	8	0	0	0
PA14_00750	2	41	19	28	45
PA14_00750	15	40	2	127	32
PA14_00750	0	47	34	75	35
PA14_00750	179	167	125	404	265
PA14_00750	26	34	107	125	124
PA14_00750	78	114	35	177	91
PA14_00750	161	107	134	215	69
PA14_00750	157	205	252	353	368
PA14_00750	39	42	1	40	44
PA14_00750	85	143	220	243	152
PA14_00760	46	72	44	195	22
PA14_00760	241	385	292	576	600
PA14_00760	41	125	67	87	123
PA14_00760	137	76	102	87	81
PA14_00760	60	62	5	15	47
PA14_00760	28	58	11	63	36
PA14_00760	26	77	81	194	198
PA14_00760	37	88	28	135	211
PA14_00760	47	31	0	46	17
IG_PA14_00770	54	79	28	241	169
PA14_00770	41	14	26	2	30
PA14_00770	1	1	4	0	13
PA14_00770	46	20	15	61	108
PA14_00770	83	63	64	102	63
PA14_00770	173	105	28	155	118
PA14_00770	0	11	32	1	88
PA14_00780	18	58	39	52	54
PA14_00780	86	155	214	147	157
PA14_00780	118	103	62	91	77
PA14_00780	65	77	60	137	131
PA14_00780	57	103	55	100	146
PA14_00780	49	14	39	57	40
IG_PA14_00790	94	101	101	211	141
PA14_00790	71	33	21	92	40
PA14_00790	95	168	74	322	238
PA14_00790	245	280	59	358	160
PA14_00790	56	52	0	30	37
PA14_00790	198	127	77	329	103
PA14_00790	123	189	164	271	217
PA14_00790	155	80	81	79	51
PA14_00790	77	19	13	17	10
PA14_00790	108	106	0	114	83
PA14_00790	91	107	104	143	80
PA14_00790	67	39	0	88	87
PA14_00790	48	43	37	27	23
PA14_00790	47	31	7	94	64
PA14_00790	72	52	118	167	82
PA14_00790	249	224	201	271	190
PA14_00790	14	15	0	18	32
PA14_00790	57	50	145	137	47
PA14_00790	58	21	3	14	83
PA14_00790	0	0	0	0	0
PA14_00790	82	349	49	353	288
PA14_00800	103	46	19	14	5
PA14_00800	74	47	0	76	0
PA14_00800	51	69	139	103	106
IG_PA14_00810	42	92	147	121	180
PA14_00810	0	13	0	3	1
PA14_00810	0	0	0	0	0
PA14_00810	99	78	140	50	65
PA14_00810	43	130	47	197	203
PA14_00810	172	186	119	376	145
PA14_00810	0	0	0	0	0
PA14_00810	77	20	61	29	27
PA14_00810	64	152	133	389	99
PA14_00810	98	306	302	297	271
PA14_00810	79	10	20	28	33
IG_PA14_00820	154	255	98	257	218
IG_PA14_00820	14	32	59	45	76
PA14_00820	6	52	20	177	99
PA14_00820	155	136	49	180	125
PA14_00820	160	152	96	249	271
PA14_00820	0	0	0	0	0
PA14_00820	128	409	454	741	596
PA14_00820	73	46	34	55	34
PA14_00820	34	2	64	2	25
PA14_00820	116	209	117	339	277
PA14_00820	82	155	77	62	180
PA14_00820	10	23	26	13	38
PA14_00830	40	60	0	87	7
PA14_00830	115	115	172	253	209
PA14_00830	135	222	301	297	344
PA14_00830	41	150	117	89	134
PA14_00830	23	13	24	1	1
PA14_00830	0	0	0	0	0
PA14_00830	196	254	289	183	199
PA14_00830	0	0	0	1	0
PA14_00830	1	14	3	6	8
PA14_00830	172	269	307	804	212
PA14_00830	0	0	2	0	0
PA14_00830	230	176	112	297	339
PA14_00830	81	38	1	5	54
PA14_00830	0	0	0	0	1
PA14_00830	21	52	149	102	114
PA14_00830	0	0	0	1	0
PA14_00830	0	0	0	0	28
PA14_00850	1	0	0	0	0
PA14_00850	128	17	3	11	22
PA14_00850	106	156	135	133	291
PA14_00850	79	136	151	222	295
PA14_00850	28	29	5	14	71
PA14_00850	0	2	6	12	2
PA14_00850	8	28	30	58	52
PA14_00850	0	0	0	0	0
PA14_00850	98	84	63	207	173
PA14_00850	116	69	93	234	174
PA14_00850	37	103	95	125	175
PA14_00850	20	36	61	85	78
PA14_00860	72	136	225	503	304
PA14_00860	11	32	66	58	5
PA14_00860	0	0	0	0	0
PA14_00860	21	27	38	30	1
PA14_00860	45	45	66	121	40
PA14_00860	0	0	0	0	0
PA14_00860	69	125	50	193	155
PA14_00875	110	257	245	464	380
PA14_00875	8	16	32	29	19
PA14_00875	36	67	49	69	37
PA14_00875	76	12	0	52	11
PA14_00875	0	0	0	0	1
PA14_00875	0	0	0	0	0
PA14_00875	33	75	94	92	44
PA14_00875	33	22	36	24	111
PA14_00875	0	0	0	0	0
PA14_00875	62	91	73	243	208
PA14_00875	80	104	113	111	236
PA14_00875	188	106	92	123	227
PA14_00875	52	90	97	187	188
PA14_00875	29	20	25	48	10
PA14_00875	91	293	294	416	216
PA14_00875	255	541	521	918	708
PA14_00875	81	113	83	368	146
PA14_00875	67	80	91	28	27
PA14_00875	56	90	82	182	143
PA14_00875	16	81	79	78	26
PA14_00875	0	0	0	0	0
PA14_00875	0	0	0	0	0
PA14_00875	0	0	0	0	1
PA14_00875	126	111	106	197	79
PA14_00875	148	544	553	718	596
PA14_00875	92	158	302	259	216
PA14_00875	14	114	74	66	101
PA14_00875	59	99	91	187	208
PA14_00875	92	93	93	96	91
PA14_00875	40	74	9	72	97
PA14_00875	46	44	53	49	76
IG_PA14_00890	26	40	0	24	0
PA14_00890	18	88	6	80	2
PA14_00890	53	126	81	150	52
PA14_00890	4	0	0	7	12
PA14_00890	125	17	18	63	2
PA14_00890	0	0	0	3	0
PA14_00890	58	52	25	115	27
PA14_00890	13	41	23	29	14
PA14_00900	179	365	316	754	390
PA14_00900	31	144	132	101	100
PA14_00900	146	99	6	96	74
PA14_00900	61	60	55	53	42
PA14_00900	105	132	51	215	157
PA14_00900	34	7	15	0	9
PA14_00900	33	157	106	192	284
PA14_00910	26	55	2	39	51
PA14_00910	61	185	186	268	240
PA14_00910	36	43	36	22	15
PA14_00910	0	0	0	0	0
PA14_00910	69	46	47	67	1
PA14_00910	21	40	30	35	97
PA14_00910	30	98	1	83	69
PA14_00910	32	8	0	22	28
PA14_00910	8	4	38	7	32
PA14_00910	18	49	20	62	68
PA14_00910	86	5	0	0	0
PA14_00910	15	32	48	64	25
PA14_00910	55	61	40	107	120
PA14_00910	22	53	9	74	62
PA14_00910	0	0	0	0	0
PA14_00910	201	150	157	260	203
PA14_00910	153	241	297	292	235
PA14_00910	49	33	27	38	76
PA14_00910	0	0	0	0	0
PA14_00910	116	68	90	189	226
PA14_00910	31	161	426	308	323
PA14_00910	0	0	0	0	0
PA14_00910	95	204	111	206	209
PA14_00910	34	9	3	19	9
PA14_00910	29	2	0	6	0
PA14_00910	0	0	0	0	0
PA14_00910	271	524	578	902	795
PA14_00910	73	221	245	586	460
PA14_00910	446	457	373	622	663
PA14_00910	38	43	40	163	108
PA14_00910	128	56	21	86	50
PA14_00910	183	370	318	709	532
PA14_00910	15	124	231	214	211
IG_PA14_00925	88	45	31	120	48
IG_PA14_00925	60	21	1	59	31
PA14_00925	2	24	0	30	32
PA14_00925	48	13	12	0	3
PA14_00925	24	12	7	0	10
PA14_00925	54	69	10	37	24
PA14_00925	61	157	85	209	160
PA14_00925	36	4	5	0	0
PA14_00925	28	17	30	37	28
PA14_00925	6	6	0	30	1
PA14_00925	29	95	108	163	42
PA14_00925	60	47	23	104	93
PA14_00925	21	59	20	36	42
PA14_00925	89	94	106	123	99
PA14_00925	0	6	0	0	0
IG_PA14_00940	19	29	30	36	68
PA14_00940	31	13	26	32	87
PA14_00940	48	128	78	184	106
PA14_00940	13	11	41	18	15
PA14_00940	52	90	114	266	149
PA14_00940	66	34	94	14	49
PA14_00940	43	6	87	32	33
PA14_00940	5	4	0	0	1
PA14_00940	52	15	37	6	0
PA14_00940	64	116	153	161	128
PA14_00940	226	180	91	182	196
PA14_00940	123	184	231	392	193
PA14_00940	93	58	37	82	99
PA14_00940	0	13	20	28	3
PA14_00960	87	21	38	102	55
PA14_00960	6	19	3	18	51
PA14_00960	31	95	36	151	101
PA14_00960	58	105	98	151	136
PA14_00960	64	68	29	62	98
PA14_00970	25	6	0	36	31
PA14_00970	44	4	0	13	0
PA14_00970	61	53	55	78	36
PA14_00970	10	37	10	54	14
PA14_00970	53	29	84	125	102
PA14_00970	2	1	2	0	1
PA14_00980	12	7	0	24	5
PA14_00980	0	0	0	0	0
PA14_00980	0	3	4	0	0
PA14_00980	53	165	186	428	287
PA14_00980	47	120	3	41	78
PA14_00980	0	0	0	0	0
PA14_00980	15	103	125	146	74
PA14_00980	14	43	60	16	65
PA14_00980	169	118	137	95	106
IG_PA14_00990	20	6	0	27	12
IG_PA14_00990	0	0	0	0	0
IG_PA14_00990	60	127	85	130	174
IG_PA14_00990	112	138	139	148	68
PA14_00990	0	6	0	5	0
PA14_00990	0	0	0	0	0
PA14_00990	52	56	0	55	83
PA14_00990	61	101	53	104	257
PA14_00990	144	23	1	0	38
PA14_00990	12	45	1	13	67
PA14_00990	104	99	233	313	128
PA14_00990	0	0	0	1	0
PA14_00990	42	27	52	123	33
PA14_00990	19	49	159	96	232
IG_PA14_01010	2	24	5	47	53
PA14_01010	88	130	220	403	263
PA14_01010	0	0	0	0	0
PA14_01010	0	7	18	30	22
PA14_01010	0	0	0	1	0
PA14_01010	52	17	0	132	73
PA14_01020	140	69	67	55	57
PA14_01020	136	76	123	139	256
PA14_01020	108	86	129	160	124
PA14_01020	111	132	182	299	171
PA14_01020	229	243	73	400	354
PA14_01020	44	77	95	260	113
PA14_01020	75	162	84	171	250
PA14_01020	58	17	20	12	4
PA14_01020	24	151	120	215	234
PA14_01020	35	21	0	10	2
PA14_01020	65	46	114	65	41
PA14_01020	89	12	13	20	4
PA14_01020	0	0	0	0	0
PA14_01020	2	21	1	22	0
PA14_01020	1	26	0	0	8
IG_PA14_01030	215	112	100	240	229
PA14_01030	74	161	226	310	357
PA14_01030	71	134	239	239	204
PA14_01030	53	74	26	95	81
PA14_01030	153	186	146	244	246
PA14_01030	43	28	20	52	2
IG_PA14_01040	0	0	0	0	0
IG_PA14_01040	23	11	20	33	36
PA14_01040	97	157	178	184	287
PA14_01040	62	103	86	229	151
PA14_01040	90	70	6	94	86
PA14_01040	26	1	60	0	1
PA14_01040	79	36	46	162	82
PA14_01040	0	13	0	0	3
PA14_01040	24	19	52	127	106
PA14_01040	123	65	59	153	95
PA14_01060	67	137	82	174	191
PA14_01060	39	95	21	32	86
PA14_01060	46	104	152	155	123
PA14_01060	259	149	161	197	190
PA14_01060	43	171	260	283	312
PA14_01070	50	41	4	91	35
PA14_01070	34	11	25	0	0
PA14_01070	32	78	99	211	59
PA14_01070	259	216	235	460	305
PA14_01070	84	43	164	122	149
PA14_01070	301	90	137	201	137
PA14_01070	26	31	0	73	14
PA14_01070	11	35	58	74	66
PA14_01070	7	8	0	44	28
PA14_01070	4	28	22	15	19
PA14_01070	23	83	108	43	96
PA14_01070	94	60	42	113	90
PA14_01070	38	83	46	128	93
PA14_01070	128	89	28	181	79
PA14_01070	7	28	29	4	35
PA14_01070	64	62	64	13	63
PA14_01070	33	76	91	165	159
PA14_01070	81	113	42	81	114
PA14_01070	147	144	105	350	116
PA14_01080	37	73	189	127	120
PA14_01080	123	291	302	296	168
PA14_01080	31	5	0	31	19
PA14_01080	121	135	99	165	52
PA14_01080	32	141	164	210	166
PA14_01080	0	0	0	0	0
PA14_01080	8	25	0	24	0
PA14_01080	0	0	0	0	0
PA14_01080	20	44	33	149	51
PA14_01080	34	70	13	52	128
PA14_01100	114	296	334	285	337
PA14_01100	39	16	17	39	45
PA14_01100	97	51	35	46	40
PA14_01100	81	105	160	281	117
PA14_01100	4	26	48	80	14
PA14_01100	139	370	398	738	536
PA14_01100	167	36	0	4	0
PA14_01100	137	137	130	242	244
PA14_01100	16	2	0	4	4
PA14_01100	181	131	94	93	112
PA14_01100	0	9	11	36	0
PA14_01100	20	0	0	0	0
PA14_01100	52	1	8	3	20
PA14_01100	0	0	0	0	0
PA14_01100	149	267	234	332	451
PA14_01100	20	28	71	7	59
PA14_01100	54	6	1	38	39
PA14_01100	92	44	65	67	80
PA14_01100	93	130	90	179	54
PA14_01100	92	157	178	311	240
PA14_01100	0	58	24	98	59
PA14_01100	20	0	5	7	15
PA14_01100	74	27	60	0	10
PA14_01100	1	5	19	0	14
PA14_01100	0	0	0	0	0
PA14_01100	16	29	39	50	52
PA14_01100	52	6	44	35	17
PA14_01110	10	15	40	0	4
PA14_01110	24	28	13	7	8
PA14_01110	32	102	75	164	66
PA14_01110	45	87	109	25	90
PA14_01110	158	115	59	179	68
PA14_01110	82	73	47	57	152
PA14_01110	40	104	69	98	90
PA14_01110	49	230	183	347	175
PA14_01110	90	159	53	136	103
PA14_01110	7	51	30	28	60
PA14_01110	131	253	191	470	262
PA14_01110	280	562	403	982	776
PA14_01110	162	112	117	286	269
PA14_01110	94	126	150	175	39
PA14_01110	87	39	61	34	33
PA14_01110	87	103	123	243	149
PA14_01110	81	224	373	541	432
PA14_01110	171	315	201	529	489
PA14_01110	103	285	136	318	363
PA14_01110	110	211	247	260	195
IG_PA14_01120	217	91	92	99	102
PA14_01120	60	31	23	16	30
PA14_01120	131	199	118	344	231
PA14_01120	146	298	189	305	360
PA14_01130	0	0	0	0	0
PA14_01130	9	0	0	0	0
PA14_01140	3	0	0	0	0
PA14_01140	201	196	100	265	170
PA14_01140	170	162	173	302	315
PA14_01140	133	170	183	299	237
PA14_01140	59	48	84	117	99
PA14_01140	139	42	55	145	76
PA14_01140	115	164	128	217	276
PA14_01140	180	301	424	568	593
PA14_01140	0	0	0	0	0
PA14_01140	48	72	42	64	103
PA14_01140	56	67	67	44	98
PA14_01140	49	135	131	229	208
PA14_01140	0	0	0	0	0
IG_PA14_01150	32	129	66	343	230
PA14_01150	69	70	66	173	47
PA14_01150	11	26	19	68	43
PA14_01150	0	0	0	0	0
PA14_01150	0	0	0	0	0
IG_PA14_01160	112	96	60	145	111
IG_PA14_01160	0	0	0	0	0
IG_PA14_01160	0	0	0	0	0
PA14_01160	39	50	36	98	95
PA14_01160	56	0	0	0	0
PA14_01160	16	48	36	38	37
PA14_01160	30	101	105	123	101
PA14_01160	10	67	35	80	131
PA14_01160	450	357	362	446	440
PA14_01160	77	35	18	46	10
PA14_01160	0	0	0	0	0
PA14_01160	0	0	0	0	0
PA14_01160	51	174	34	277	284
PA14_01160	67	71	84	46	83
PA14_01160	225	174	166	463	254
PA14_01160	96	158	187	174	133
PA14_01160	47	30	20	77	82
PA14_01160	0	12	22	12	24
PA14_01160	114	104	108	156	183
PA14_01160	35	69	135	153	89
PA14_01160	97	0	0	0	7
PA14_01160	0	8	0	12	4
PA14_01160	88	69	56	63	81
PA14_01160	68	61	7	65	74
PA14_01160	29	20	8	23	5
PA14_01170	189	153	133	268	210
PA14_01170	1	9	12	0	8
PA14_01170	75	263	256	424	277
PA14_01170	249	300	368	508	414
PA14_01170	35	27	33	137	3
PA14_01180	44	19	0	79	40
PA14_01180	103	37	59	67	60
PA14_01180	76	80	45	1	21
PA14_01180	12	41	28	47	44
PA14_01180	0	0	0	0	0
PA14_01180	106	117	104	312	123
PA14_01180	28	5	25	16	27
PA14_01180	3	6	0	0	0
PA14_01180	0	169	63	119	199
PA14_01180	177	142	148	207	206
PA14_01180	11	38	40	49	60
PA14_01190	3	5	8	42	41
PA14_01190	124	249	183	268	294
PA14_01190	13	160	163	462	312
PA14_01190	58	8	35	14	0
PA14_01190	20	65	79	145	108
PA14_01190	0	0	0	0	0
PA14_01190	61	77	129	149	65
PA14_01190	19	19	27	49	57
PA14_01190	19	3	12	50	63
PA14_01190	27	4	20	23	44
PA14_01200	62	159	250	404	289
PA14_01200	314	205	181	369	513
PA14_01200	23	36	118	72	102
PA14_01200	12	9	0	0	12
PA14_01200	101	42	57	113	105
PA14_01200	4	65	138	181	199
PA14_01200	0	0	0	0	0
PA14_01200	0	0	0	0	0
PA14_01200	0	0	0	0	0
PA14_01200	259	253	299	372	272
PA14_01200	30	10	0	67	53
PA14_01220	122	187	178	356	226
PA14_01220	19	42	70	46	28
PA14_01220	78	79	83	175	65
PA14_01220	158	273	212	369	304
PA14_01220	94	198	197	203	100
PA14_01220	181	196	152	376	425
PA14_01220	105	79	132	113	51
PA14_01220	205	513	638	746	652
PA14_01220	23	28	0	5	0
PA14_01220	168	185	245	402	198
PA14_01230	151	140	137	219	161
PA14_01230	1	0	0	0	0
PA14_01230	125	359	304	509	572
PA14_01230	128	77	24	90	198
PA14_01230	56	89	118	135	132
PA14_01230	0	0	0	0	0
PA14_01230	16	42	21	80	89
PA14_01230	73	193	282	221	325
PA14_01230	146	53	92	112	85
PA14_01230	69	81	134	103	66
PA14_01230	122	255	217	633	691
PA14_01230	33	102	12	131	81
IG_PA14_01240	39	22	57	63	77
IG_PA14_01240	1	13	0	5	0
IG_PA14_01240	0	0	0	0	0
IG_PA14_01240	80	226	25	222	253
PA14_01240	35	2	0	2	7
PA14_01240	38	16	54	0	22
PA14_01240	0	0	0	14	0
PA14_01240	11	0	0	1	14
PA14_01240	156	4	0	17	35
PA14_01240	33	0	0	0	0
PA14_01240	115	8	1	0	9
IG_PA14_01250	50	62	40	172	92
IG_PA14_01250	0	0	0	0	0
PA14_01250	88	24	130	138	48
PA14_01250	132	107	97	217	126
PA14_01250	37	1	0	9	8
PA14_01250	27	23	0	19	15
PA14_01250	0	0	0	0	0
PA14_01250	142	129	76	300	206
PA14_01250	49	35	56	95	39
PA14_01250	36	37	39	42	11
PA14_01250	39	51	0	67	28
PA14_01250	131	98	261	210	323
PA14_01250	154	277	282	301	286
PA14_01250	105	21	57	79	80
PA14_01250	144	181	268	269	280
PA14_01250	208	374	415	482	630
PA14_01250	106	254	185	287	481
PA14_01250	174	82	256	86	139
IG_PA14_01270	155	194	285	239	388
PA14_01270	79	51	25	46	98
PA14_01270	72	25	32	31	81
PA14_01270	28	2	26	0	16
PA14_01270	115	94	315	107	226
PA14_01270	5	33	105	81	128
PA14_01270	23	6	0	6	17
IG_PA14_01290	0	0	0	0	0
IG_PA14_01290	197	188	103	258	96
IG_PA14_01290	94	247	145	368	76
PA14_01290	123	126	151	217	292
PA14_01290	39	11	0	6	42
PA14_01290	46	87	48	150	72
PA14_01290	40	26	33	55	43
PA14_01290	113	190	151	318	216
PA14_01290	0	0	0	0	0
PA14_01290	37	68	31	112	94
PA14_01290	189	176	278	366	274
PA14_01290	97	196	108	97	367
PA14_01290	74	56	1	19	15
PA14_01290	63	137	91	69	47
PA14_01300	83	29	24	41	60
PA14_01300	188	174	211	325	227
PA14_01300	20	60	62	128	78
PA14_01300	25	67	26	66	79
PA14_01300	149	88	91	248	237
PA14_01300	179	158	104	262	257
PA14_01300	24	96	135	128	159
PA14_01300	14	21	3	47	0
PA14_01300	114	82	67	109	103
PA14_01300	216	273	418	506	409
PA14_01300	0	46	95	65	153
PA14_01300	63	46	163	40	87
PA14_01300	108	61	208	115	113
PA14_01300	71	36	35	46	28
PA14_01300	84	61	47	62	58
PA14_01300	28	82	135	113	116
PA14_01310	163	276	423	598	412
PA14_01310	124	57	190	48	52
PA14_01310	167	381	297	292	307
PA14_01310	48	14	33	19	16
PA14_01310	31	24	36	83	69
PA14_01310	187	126	99	162	356
PA14_01320	88	95	106	174	112
PA14_01320	101	72	37	70	55
PA14_01320	97	158	18	151	216
PA14_01320	164	223	150	294	242
PA14_01320	285	149	118	176	190
PA14_01320	127	141	169	186	156
PA14_01320	12	3	0	0	13
PA14_01320	107	143	97	311	359
PA14_01320	65	66	25	148	105
PA14_01330	90	45	74	76	47
PA14_01330	67	157	162	334	254
PA14_01340	90	72	129	127	244
PA14_01340	82	187	147	135	184
PA14_01340	93	83	46	150	163
PA14_01340	82	122	211	226	152
PA14_01340	63	38	82	52	124
PA14_01340	45	58	93	121	82
PA14_01340	80	118	101	162	309
PA14_01340	90	119	158	223	215
PA14_01350	158	244	264	445	320
PA14_01350	15	0	29	0	7
PA14_01350	60	161	30	218	162
PA14_01350	96	36	53	25	70
PA14_01350	136	150	157	277	321
PA14_01350	86	28	0	34	7
PA14_01360	29	19	69	34	89
PA14_01360	116	236	255	411	351
PA14_01360	12	21	18	50	14
PA14_01360	110	145	295	136	179
PA14_01360	39	207	182	233	122
PA14_01360	56	73	86	63	127
PA14_01360	60	42	9	20	8
PA14_01360	66	55	82	61	13
PA14_01360	64	134	249	135	300
PA14_01360	96	137	168	135	216
PA14_01360	66	99	90	208	232
PA14_01380	51	80	53	83	91
PA14_01380	31	14	39	15	9
PA14_01380	124	223	349	405	559
PA14_01380	102	113	234	152	168
PA14_01380	50	18	21	40	26
PA14_01380	15	119	160	231	133
PA14_01380	58	90	100	150	273
PA14_01380	131	258	168	612	395
PA14_01380	102	80	75	127	152
IG_PA14_01390	160	273	441	646	419
PA14_01390	48	100	78	43	113
PA14_01390	22	16	42	44	5
PA14_01390	12	5	5	21	23
PA14_01390	57	228	144	194	327
PA14_01390	24	119	26	109	151
PA14_01390	105	38	89	100	19
PA14_01400	1	22	54	110	10
PA14_01400	3	0	0	26	0
PA14_01400	101	73	39	93	192
PA14_01400	0	0	0	1	0
PA14_01400	37	93	93	134	66
IG_PA14_01410	6	50	26	56	65
PA14_01410	79	27	71	109	50
PA14_01410	0	15	16	90	61
PA14_01410	39	19	1	142	32
PA14_01410	0	0	0	0	0
PA14_01410	184	149	198	193	145
IG_PA14_01430	47	132	143	118	127
IG_PA14_01430	151	140	191	201	130
IG_PA14_01430	0	0	0	0	0
PA14_01430	50	210	209	336	323
PA14_01430	122	39	12	46	35
PA14_01430	3	29	16	49	15
PA14_01430	0	28	30	74	14
PA14_01430	290	282	227	405	236
PA14_01430	0	10	15	3	12
PA14_01430	28	3	27	3	48
PA14_01440	0	0	0	0	1
PA14_01440	106	161	73	280	81
PA14_01440	95	118	151	279	186
PA14_01440	61	391	408	315	284
PA14_01440	87	180	24	332	191
PA14_01440	0	0	0	0	1
IG_PA14_01460	166	289	451	418	481
IG_PA14_01460	0	0	0	0	0
PA14_01460	10	113	112	235	369
PA14_01460	14	0	0	0	0
PA14_01460	3	42	2	46	97
PA14_01460	131	151	142	278	193
PA14_01460	93	224	203	245	160
PA14_01460	293	117	182	184	84
PA14_01460	70	30	44	94	31
PA14_01460	69	193	201	236	429
PA14_01460	0	0	0	0	0
PA14_01460	53	75	61	159	124
PA14_01460	165	132	255	287	240
PA14_01460	47	86	84	54	36
PA14_01460	39	43	86	47	151
PA14_01460	67	17	0	18	10
PA14_01470	16	0	0	0	0
PA14_01470	89	129	166	307	136
PA14_01470	56	7	36	26	19
PA14_01470	124	107	134	104	149
PA14_01470	78	39	0	33	84
PA14_01470	50	38	34	70	21
PA14_01470	31	5	115	25	32
IG_PA14_01480	85	105	93	232	90
PA14_01480	39	29	62	82	33
PA14_01480	261	286	282	368	399
PA14_01480	0	0	0	0	0
PA14_01480	67	102	9	107	97
PA14_01480	88	225	441	541	460
PA14_01480	79	179	327	313	181
PA14_01480	31	19	12	91	13
PA14_01480	18	24	26	75	30
IG_PA14_01490	79	186	152	123	117
PA14_01490	186	107	61	278	136
PA14_01490	0	1	0	0	0
PA14_01490	0	0	0	0	0
PA14_01490	0	0	0	0	0
IG_PA14_01500	0	0	0	1	1
PA14_01500	64	12	0	5	0
PA14_01500	62	32	5	19	3
PA14_01500	1	0	0	15	3
PA14_01500	56	66	16	19	28
PA14_01500	0	7	21	1	24
PA14_01500	35	75	97	122	134
PA14_01500	0	0	0	0	0
PA14_01500	35	40	20	120	71
PA14_01500	40	96	95	184	241
IG_PA14_01510	2	5	0	0	4
IG_PA14_01510	0	0	0	0	0
IG_PA14_01510	0	0	0	0	0
PA14_01510	42	0	0	1	0
PA14_01510	33	14	0	18	11
PA14_01510	22	27	19	72	17
PA14_01520	0	0	0	0	0
PA14_01520	0	1	0	0	0
IG_PA14_01540	78	105	200	137	173
IG_PA14_01540	0	0	0	0	0
PA14_01540	0	6	2	39	35
PA14_01540	152	145	221	319	266
PA14_01540	20	2	0	0	11
PA14_01540	1	0	0	0	0
PA14_01540	12	44	23	50	72
PA14_01540	0	0	0	25	0
IG_PA14_01550	5	24	4	0	1
PA14_01550	7	8	1	79	24
PA14_01550	49	0	17	0	0
PA14_01550	80	20	10	32	25
PA14_01550	169	393	225	625	521
PA14_01550	233	373	355	340	198
IG_PA14_01560	40	45	52	57	64
PA14_01560	89	62	37	93	67
PA14_01560	24	13	0	18	83
PA14_01560	0	0	0	0	0
IG_PA14_01580	271	97	6	140	109
PA14_01580	53	31	27	28	18
PA14_01580	101	216	137	266	275
PA14_01580	7	26	8	19	0
PA14_01580	91	200	132	298	150
PA14_01580	20	95	37	88	129
PA14_01580	40	25	40	36	23
PA14_01580	0	0	0	0	0
PA14_01580	67	559	444	1160	1094
PA14_01580	111	11	1	0	2
PA14_01580	97	95	179	157	96
PA14_01580	48	11	0	50	7
PA14_01580	0	0	0	0	0
PA14_01580	35	48	76	83	86
PA14_01580	127	126	116	154	104
IG_PA14_01600	312	296	288	337	310
IG_PA14_01600	101	112	152	159	214
PA14_01600	138	130	197	299	239
PA14_01600	28	45	59	107	85
PA14_01600	0	34	38	13	16
PA14_01600	63	62	26	24	53
PA14_01600	295	248	234	322	297
PA14_01600	156	162	136	240	233
PA14_01600	0	1	0	0	0
PA14_01600	230	394	389	649	483
PA14_01600	75	66	109	98	36
PA14_01600	39	51	58	125	99
PA14_01600	0	0	0	0	0
PA14_01600	6	8	5	36	1
PA14_01600	151	62	91	131	181
PA14_01600	44	69	118	82	73
PA14_01600	23	20	46	86	58
IG_PA14_01610	150	61	0	54	12
PA14_01610	0	0	0	0	1
PA14_01610	0	0	0	0	0
PA14_01620	81	22	49	46	29
PA14_01620	0	1	0	0	0
PA14_01620	112	300	131	211	239
PA14_01620	84	71	66	49	135
PA14_01620	37	27	75	64	40
PA14_01620	0	0	0	1	0
PA14_01620	160	39	74	85	85
PA14_01620	100	143	106	385	146
PA14_01620	53	89	47	93	155
PA14_01620	0	0	0	0	0
PA14_01620	0	0	0	0	0
PA14_01620	0	0	0	0	0
PA14_01620	195	206	282	264	167
PA14_01620	83	129	78	182	189
IG_PA14_01640	3	15	78	41	17
PA14_01640	99	115	71	88	63
PA14_01640	69	43	89	50	51
PA14_01640	92	59	168	53	96
PA14_01640	37	36	69	56	100
PA14_01640	98	232	147	247	293
PA14_01640	222	155	179	200	272
PA14_01640	53	23	4	74	58
PA14_01640	54	74	21	114	122
PA14_01640	14	0	0	12	0
IG_PA14_01660	8	28	1	0	0
IG_PA14_01660	26	60	32	145	126
PA14_01660	9	143	219	218	182
PA14_01660	65	24	7	55	26
PA14_01660	6	70	0	54	32
PA14_01660	131	131	154	339	341
PA14_01660	113	155	122	136	124
PA14_01660	184	69	76	178	98
PA14_01660	0	0	0	0	0
PA14_01660	88	31	68	139	40
PA14_01660	309	326	202	537	362
PA14_01660	55	7	23	58	25
PA14_01660	65	31	2	135	10
PA14_01660	73	29	0	39	61
PA14_01660	92	126	51	139	159
IG_PA14_01670	40	61	200	65	129
IG_PA14_01670	37	210	255	348	245
IG_PA14_01670	0	1	0	0	0
IG_PA14_01670	19	17	18	63	52
IG_PA14_01670	79	25	0	10	44
IG_PA14_01670	32	23	65	40	18
IG_PA14_01670	77	39	69	34	70
IG_PA14_01670	35	87	70	51	56
IG_PA14_01670	69	85	45	116	125
IG_PA14_01670	0	0	0	0	0
IG_PA14_01670	71	72	100	34	164
IG_PA14_01670	69	103	107	120	125
PA14_01670	116	139	76	197	229
PA14_01670	0	9	0	6	36
PA14_01670	16	38	46	170	45
PA14_01670	122	86	2	72	104
PA14_01670	254	465	500	883	798
PA14_01670	79	135	228	160	170
PA14_01670	44	119	73	86	179
PA14_01670	176	87	88	146	132
PA14_01670	201	242	204	276	261
PA14_01670	87	174	180	216	176
PA14_01670	135	124	196	218	192
PA14_01670	0	0	0	0	0
PA14_01670	41	133	87	101	90
PA14_01670	21	45	21	61	46
PA14_01670	70	31	52	128	18
PA14_01670	255	283	188	514	402
PA14_01680	119	179	13	419	87
PA14_01680	432	669	709	830	610
PA14_01680	30	61	91	136	104
PA14_01680	45	348	326	395	515
PA14_01680	31	33	64	30	41
PA14_01680	114	133	150	251	230
PA14_01680	45	26	0	36	116
PA14_01680	18	85	112	160	178
PA14_01680	73	78	194	157	92
PA14_01680	131	38	70	104	59
IG_PA14_01690	149	269	276	568	387
PA14_01690	59	56	85	121	20
PA14_01690	56	37	39	84	59
PA14_01690	82	168	187	375	341
PA14_01690	57	115	104	428	262
PA14_01690	2	36	24	110	19
PA14_01690	0	9	31	0	1
PA14_01690	135	161	259	377	203
PA14_01690	0	5	3	50	12
PA14_01690	116	84	156	230	84
PA14_01690	34	19	36	38	66
IG_PA14_01710	38	15	8	1	5
PA14_01710	64	60	25	159	41
PA14_01710	45	69	36	94	126
PA14_01710	75	106	145	320	76
PA14_01710	190	123	128	195	275
PA14_01710	105	187	166	243	230
IG_PA14_01720	36	47	30	44	88
IG_PA14_01720	48	28	29	20	11
PA14_01720	173	184	265	476	390
PA14_01720	129	175	344	271	264
PA14_01720	96	65	103	242	198
PA14_01720	263	248	103	117	191
PA14_01720	154	223	345	428	182
PA14_01720	33	35	60	62	30
PA14_01720	77	316	478	544	493
PA14_01720	131	44	74	67	69
PA14_01720	42	76	25	112	88
PA14_01720	171	317	270	322	424
PA14_01720	131	152	161	326	295
PA14_01720	132	69	46	234	77
PA14_01720	119	288	392	416	545
PA14_01720	335	399	363	513	323
PA14_01720	0	0	0	0	0
IG_PA14_01730	103	114	35	230	137
PA14_01730	32	152	110	217	169
PA14_01730	74	41	0	80	0
PA14_01730	0	0	0	0	0
PA14_01730	0	0	0	0	0
PA14_01730	0	0	0	0	0
PA14_01730	22	39	62	38	55
PA14_01730	268	802	1124	1507	1082
PA14_01730	59	57	94	85	137
PA14_01730	14	68	123	126	110
IG_PA14_01750	27	41	4	17	7
IG_PA14_01750	28	68	51	48	31
IG_PA14_01750	278	202	246	339	296
IG_PA14_01750	448	351	491	692	487
IG_PA14_01750	129	247	196	255	180
PA14_01750	20	47	23	127	64
PA14_01750	332	386	391	588	463
PA14_01750	70	30	48	21	5
PA14_01750	27	100	114	275	143
PA14_01750	102	28	5	28	32
PA14_01750	43	49	55	119	14
PA14_01750	54	13	0	65	13
PA14_01750	40	5	10	17	0
PA14_01750	0	0	0	0	0
PA14_01750	27	268	91	422	255
PA14_01750	0	0	0	0	0
PA14_01750	98	138	161	116	120
PA14_01750	32	43	57	171	79
IG_PA14_01760	23	141	67	196	117
IG_PA14_01760	11	10	18	24	8
PA14_01760	0	0	0	0	0
PA14_01760	0	0	0	1	0
PA14_01760	150	143	201	284	184
PA14_01760	198	224	256	444	436
PA14_01760	41	133	88	361	185
PA14_01760	0	17	0	21	24
PA14_01760	100	91	23	159	169
PA14_01760	259	291	379	320	444
PA14_01760	101	111	160	261	114
PA14_01760	12	152	110	276	227
PA14_01770	82	50	142	63	91
PA14_01770	32	58	157	177	153
PA14_01770	0	0	0	0	0
PA14_01770	40	28	100	66	65
PA14_01770	53	281	230	537	475
PA14_01770	18	3	1	53	15
PA14_01770	18	0	50	10	0
PA14_01770	108	117	60	158	144
PA14_01770	84	79	100	64	87
PA14_01780	42	37	15	20	23
PA14_01780	187	234	176	405	403
PA14_01780	261	302	323	364	342
PA14_01780	164	300	203	613	468
PA14_01780	0	0	0	0	0
PA14_01780	45	29	65	82	34
IG_PA14_01790	173	601	801	1081	805
IG_PA14_01790	71	26	90	86	45
PA14_01790	20	90	55	129	101
PA14_01790	34	80	19	246	99
PA14_01790	60	43	28	37	36
PA14_01790	175	125	147	298	213
PA14_01790	9	7	0	55	18
IG_PA14_01800	53	11	50	0	5
IG_PA14_01800	21	12	34	1	30
PA14_01800	84	51	69	56	116
PA14_01800	66	60	10	22	9
PA14_01800	0	0	0	0	0
PA14_01800	14	103	228	277	280
PA14_01800	122	20	26	7	17
PA14_01800	57	73	91	104	118
PA14_01800	0	0	0	0	0
PA14_01800	98	133	57	141	151
PA14_01800	54	15	32	48	14
PA14_01800	51	24	74	49	22
PA14_01800	4	33	9	10	24
IG_PA14_01810	127	206	257	616	461
PA14_01810	138	291	247	203	222
PA14_01810	19	6	0	0	0
PA14_01810	17	67	27	6	53
PA14_01810	292	262	364	422	263
PA14_01810	28	86	31	49	60
PA14_01810	84	34	86	54	54
PA14_01810	104	214	120	332	273
PA14_01810	278	468	509	898	488
PA14_01810	127	39	55	75	84
PA14_01810	247	261	216	322	363
IG_PA14_01830	324	348	322	497	477
PA14_01830	121	306	308	348	393
PA14_01830	85	117	181	181	203
PA14_01830	192	305	203	515	353
PA14_01830	70	97	109	209	175
PA14_01830	51	121	13	75	155
PA14_01830	216	318	246	237	272
PA14_01830	8	30	0	0	1
PA14_01830	130	293	510	518	621
PA14_01830	133	170	164	171	284
IG_PA14_01840	6	9	0	35	19
IG_PA14_01840	12	20	0	19	4
PA14_01840	191	534	528	770	619
PA14_01840	103	75	17	72	27
PA14_01840	97	254	227	404	339
PA14_01840	16	0	0	0	0
PA14_01840	0	0	0	0	0
PA14_01840	83	215	117	421	279
PA14_01860	172	477	438	776	605
PA14_01860	74	36	1	34	14
PA14_01860	86	50	96	142	133
PA14_01860	87	186	215	375	290
PA14_01860	66	57	84	50	46
PA14_01860	190	208	255	271	258
PA14_01860	0	0	0	0	0
PA14_01860	135	698	767	1097	960
PA14_01860	64	149	185	169	81
IG_PA14_01870	0	0	0	0	0
IG_PA14_01870	33	49	107	144	236
PA14_01870	14	44	18	126	41
PA14_01870	297	496	385	640	578
PA14_01870	151	159	182	291	237
PA14_01870	146	188	203	217	203
PA14_01870	0	0	0	0	0
PA14_01870	188	433	410	834	601
PA14_01870	278	484	536	934	688
PA14_01870	22	162	262	166	208
PA14_01870	66	24	25	16	6
PA14_01870	0	0	0	0	0
PA14_01870	18	19	0	22	12
PA14_01870	2	38	109	53	67
PA14_01870	68	11	0	8	14
PA14_01870	71	85	62	225	105
PA14_01870	0	34	0	57	52
PA14_01870	0	0	0	0	0
PA14_01870	42	291	458	469	524
PA14_01870	156	7	51	44	29
PA14_01870	12	25	67	43	37
PA14_01870	88	116	162	131	118
PA14_01870	177	198	463	491	417
PA14_01870	0	0	0	0	0
PA14_01870	71	118	203	327	133
PA14_01870	0	5	0	0	0
IG_PA14_01890	27	94	54	163	166
IG_PA14_01890	72	7	57	16	15
IG_PA14_01890	53	20	21	42	42
IG_PA14_01890	22	17	0	3	27
PA14_01890	131	148	163	221	174
PA14_01890	150	484	428	637	589
PA14_01890	13	107	197	246	275
PA14_01890	171	934	874	1205	1295
PA14_01890	0	0	0	0	0
PA14_01890	260	297	369	416	256
PA14_01890	33	33	4	30	25
PA14_01890	106	92	47	108	182
IG_PA14_01900	39	1	0	0	2
PA14_01900	41	101	183	246	96
PA14_01900	44	15	1	42	0
PA14_01900	155	83	200	141	110
PA14_01900	7	62	76	51	48
PA14_01900	80	31	22	0	19
PA14_01900	0	0	0	0	2
PA14_01900	66	53	134	43	42
IG_PA14_01910	332	215	271	163	256
PA14_01910	24	17	6	17	10
PA14_01910	117	97	78	126	168
PA14_01910	52	139	156	90	137
PA14_01910	0	0	0	0	0
PA14_01910	0	0	0	0	0
PA14_01910	73	33	14	101	119
IG_PA14_01930	79	205	296	455	363
IG_PA14_01930	0	0	0	0	0
PA14_01930	98	220	323	261	252
PA14_01930	9	20	0	9	3
PA14_01930	97	173	199	271	251
PA14_01930	163	125	49	172	79
PA14_01930	37	27	17	102	42
PA14_01930	114	114	161	161	133
PA14_01930	0	1	0	0	0
PA14_01930	64	1	14	25	17
IG_PA14_01940	25	93	14	35	46
IG_PA14_01940	64	110	118	165	140
PA14_01940	36	84	164	501	247
PA14_01940	90	65	4	73	164
PA14_01940	0	0	0	0	0
PA14_01940	312	160	188	296	324
PA14_01940	210	90	250	136	123
PA14_01940	61	101	296	220	360
PA14_01940	35	97	325	306	369
PA14_01940	27	9	32	48	61
PA14_01940	390	905	987	1578	1669
PA14_01940	181	235	335	405	298
PA14_01940	193	391	461	487	556
PA14_01960	53	191	222	155	154
PA14_01960	160	223	379	275	381
PA14_01960	23	3	38	45	2
PA14_01960	176	182	384	590	604
PA14_01960	288	301	339	616	697
PA14_01960	13	0	0	0	0
PA14_01960	138	210	146	349	279
PA14_01960	127	109	60	136	173
PA14_01960	34	86	60	105	184
PA14_01960	261	223	449	333	261
PA14_01960	59	272	303	388	533
PA14_01970	137	41	49	91	101
PA14_01970	97	191	172	147	328
PA14_01970	99	143	385	368	275
PA14_01970	115	36	51	4	15
PA14_01970	96	48	142	116	147
PA14_01970	70	292	484	422	516
PA14_01970	69	102	133	121	150
PA14_01970	0	0	0	0	0
PA14_01970	36	27	41	51	124
PA14_01970	6	12	8	26	0
PA14_01970	75	75	84	44	87
PA14_01970	15	96	78	62	156
PA14_01970	170	8	117	71	77
PA14_01970	48	87	212	145	220
PA14_01970	188	186	375	134	421
PA14_01970	108	154	240	249	188
PA14_01970	86	107	165	178	190
PA14_01970	96	346	583	367	556
PA14_01970	22	16	24	35	94
PA14_01970	110	17	42	12	69
PA14_01970	70	176	258	298	335
PA14_01970	326	550	772	803	1058
PA14_01970	0	0	0	0	0
PA14_01970	23	4	7	23	11
PA14_01970	27	99	254	172	240
PA14_01970	22	35	144	114	91
PA14_01970	91	61	111	80	228
PA14_01970	0	0	0	0	0
PA14_01970	3	11	1	38	75
PA14_01970	49	48	29	157	54
IG_PA14_01980	40	24	30	22	39
IG_PA14_01980	113	277	486	799	543
PA14_01980	149	62	39	130	73
PA14_01980	114	93	159	330	209
PA14_01980	116	255	177	462	282
PA14_01980	158	97	49	107	126
PA14_01980	101	208	122	314	292
PA14_01980	28	12	42	78	167
PA14_01980	0	0	0	0	0
PA14_01980	13	97	155	192	141
PA14_01980	82	315	346	436	443
PA14_01980	10	20	46	13	18
IG_PA14_01990	0	0	0	4	0
PA14_01990	52	29	23	77	7
PA14_01990	26	24	24	29	27
IG_PA14_02010	83	244	307	474	324
IG_PA14_02010	0	0	0	0	0
PA14_02010	155	184	268	154	194
PA14_02010	31	204	74	130	81
IG_PA14_02020	77	239	307	233	426
IG_PA14_02020	75	33	7	69	24
PA14_02020	22	13	44	79	98
PA14_02020	148	58	4	49	22
PA14_02020	63	11	25	45	9
PA14_02020	60	14	28	13	14
PA14_02020	88	97	90	168	118
PA14_02020	71	188	86	353	176
PA14_02020	112	58	78	88	172
PA14_02020	8	4	89	38	27
PA14_02020	105	104	53	122	293
PA14_02020	0	0	0	0	0
PA14_02020	135	277	291	375	468
PA14_02020	187	107	109	116	113
PA14_02020	146	156	162	364	353
PA14_02030	73	273	281	430	386
PA14_02030	67	299	267	311	251
PA14_02030	86	47	277	110	213
PA14_02030	0	1	0	0	0
PA14_02030	80	175	99	309	115
PA14_02030	333	167	138	241	203
PA14_02030	28	0	0	0	20
PA14_02030	124	48	105	145	131
IG_PA14_02050	30	20	25	2	0
PA14_02050	60	142	151	239	274
PA14_02050	0	0	0	0	0
PA14_02050	66	259	290	323	214
PA14_02050	125	82	269	187	260
PA14_02050	61	297	245	434	571
PA14_02050	22	27	22	42	32
PA14_02050	60	82	59	94	112
PA14_02050	0	0	0	0	0
PA14_02050	36	94	100	272	129
PA14_02050	44	37	37	44	41
PA14_02050	0	0	0	0	0
PA14_02050	80	149	190	154	220
PA14_02050	80	7	2	33	0
PA14_02050	26	2	18	7	5
PA14_02050	117	63	5	34	25
PA14_02050	66	69	83	275	116
IG_PA14_02060	29	18	16	2	38
IG_PA14_02060	31	107	95	167	167
IG_PA14_02060	14	11	0	0	4
IG_PA14_02060	0	0	0	0	0
IG_PA14_02060	124	32	63	73	22
IG_PA14_02060	176	164	137	114	328
IG_PA14_02060	93	38	66	108	135
PA14_02060	202	285	325	225	438
PA14_02060	157	93	53	76	104
PA14_02060	89	58	28	19	116
PA14_02060	94	130	196	193	84
PA14_02060	94	267	162	524	216
PA14_02060	41	70	61	98	180
PA14_02060	235	128	135	151	182
PA14_02060	193	163	151	176	301
IG_PA14_02070	0	0	0	0	0
IG_PA14_02070	0	1	0	0	0
IG_PA14_02070	144	132	129	241	130
PA14_02070	8	13	6	20	22
PA14_02070	0	0	34	1	0
PA14_02070	57	9	27	19	37
PA14_02070	0	0	0	0	0
PA14_02070	42	8	43	62	42
PA14_02070	226	336	375	301	306
PA14_02070	0	0	0	0	0
PA14_02070	33	114	154	270	237
PA14_02070	96	104	115	109	49
PA14_02070	26	10	13	25	76
PA14_02070	3	25	27	58	31
PA14_02070	37	23	31	182	57
PA14_02070	25	75	35	15	58
PA14_02070	117	142	223	198	168
IG_PA14_02090	37	35	30	125	119
PA14_02090	0	2	0	0	0
PA14_02090	243	363	374	540	574
PA14_02090	15	12	37	10	23
PA14_02090	22	36	34	55	48
PA14_02090	215	206	288	573	364
PA14_02090	0	0	0	0	0
PA14_02100	94	23	16	2	47
PA14_02100	68	112	118	138	63
PA14_02100	78	77	98	127	100
PA14_02100	14	64	104	149	63
PA14_02100	118	65	74	48	92
PA14_02100	74	74	72	137	133
PA14_02110	1	18	58	59	0
PA14_02110	125	137	347	268	253
PA14_02110	130	61	37	47	59
PA14_02110	132	216	295	601	471
PA14_02110	99	130	153	94	168
PA14_02110	116	141	136	216	237
PA14_02110	0	1	0	1	1
IG_PA14_02130	50	83	60	216	62
IG_PA14_02130	11	107	100	143	192
PA14_02130	0	0	0	0	0
PA14_02130	63	198	75	348	243
PA14_02130	153	250	70	482	178
IG_PA14_02140	1	0	0	0	5
PA14_02140	0	1	0	0	0
PA14_02140	0	0	0	1	20
PA14_02140	0	0	8	0	17
PA14_02140	46	7	4	12	20
PA14_02140	5	0	0	0	0
PA14_02150	80	50	38	65	9
PA14_02150	62	135	152	155	126
PA14_02150	0	0	0	0	0
PA14_02150	108	297	166	407	470
PA14_02150	61	332	317	669	522
PA14_02150	42	56	119	155	150
PA14_02150	23	46	81	85	140
PA14_02150	100	57	71	76	85
PA14_02150	121	39	10	35	72
PA14_02150	77	2	4	37	3
PA14_02150	0	0	0	0	0
PA14_02150	106	203	226	395	317
PA14_02150	223	225	160	354	303
PA14_02150	13	10	4	50	48
PA14_02150	57	70	64	123	50
PA14_02150	19	67	59	143	101
PA14_02150	66	27	27	31	14
PA14_02150	48	27	46	60	97
PA14_02150	38	20	118	133	89
PA14_02150	0	2	0	47	13
IG_PA14_02180	0	0	0	0	0
IG_PA14_02180	21	1	0	0	0
IG_PA14_02180	10	7	10	18	7
PA14_02180	149	151	264	294	221
PA14_02180	30	70	72	87	209
PA14_02180	17	21	30	14	51
PA14_02180	81	163	59	262	38
PA14_02180	261	452	493	620	559
PA14_02180	180	192	309	298	249
PA14_02180	202	150	223	161	191
PA14_02180	35	7	0	6	8
PA14_02180	47	67	139	165	67
PA14_02180	103	238	330	506	356
PA14_02190	105	186	272	416	188
PA14_02190	1	30	17	27	9
PA14_02190	122	86	95	162	156
PA14_02190	150	359	353	546	408
PA14_02190	103	112	316	229	242
PA14_02190	0	0	0	1	0
PA14_02200	0	1	0	0	0
PA14_02200	46	25	0	43	86
PA14_02200	29	79	98	87	43
PA14_02200	10	20	0	9	9
PA14_02200	13	44	46	102	41
PA14_02200	88	20	159	12	10
PA14_02200	20	25	42	116	165
PA14_02200	4	37	7	40	46
PA14_02200	26	17	0	18	87
IG_PA14_02220	88	65	43	113	112
PA14_02220	55	56	133	156	102
PA14_02220	55	132	111	303	128
PA14_02220	51	142	74	89	135
PA14_02220	21	14	8	16	20
PA14_02220	1	24	4	29	19
PA14_02220	0	0	0	0	0
PA14_02220	139	64	285	166	63
PA14_02220	69	167	195	252	404
PA14_02220	174	213	347	273	242
PA14_02220	259	249	275	463	352
PA14_02220	219	133	33	133	73
PA14_02220	0	0	0	0	0
[truncated: 63,380 more rows]
