# Supplementary material for: Identification of Fitness Determinants during Energy-Limited Growth Arrest in Pseudomonas aeruginosa
Source: mBio. 2017 Nov 28;8(6):e01170-17. doi: 10.1128/mBio.01170-17 (PMC5705914; doi:10.1128/mBio.01170-17)
Supplement: TABLE S1 [file mbo006173591st1.xlsx]

## Sheet: Strains
Table S1. Strains, plasmids, and primers used in this study.
Name	Description	Reference
P. aeruginosa strains
DKN263; PA14 WT	UCBPP-PA14, wild type
DKN1791; PA14 WT::mApple	PA14 expressing mApple inserted at the attTn7 site on the chromosome; made using pDB09	This study
DKN1792; PA14 ∆uspK	PA14 with a deletion in uspK (PA14_21220); made using pDB10	This study
DKN1793; PA14 ∆ptsP	PA14 with a deletion in ptsP (PA14_04410); made using pDB24	This study
DKN1794; PA14 ∆psrA	PA14 with a deletion in psrA (PA14_25180); made using pDB26	This study
DKN1795; PA14 ∆lasR	PA14 with a deletion in lasR (PA14_45960); made using pDB27	This study
DKN1796; PA14 ∆ABC	PA14 with a deletion in PA14_69060, 69070, and 69090; made using pDB28	This study
DKN1797; PA14 ∆rpoS	PA14 with a deletion in rpoS (PA14_17480); made using pDB31	This study
DKN1798; PA14 ∆coxBAC	PA14 with a deletion in coxB, coxA, PA14_01310, and coxC (PA14_01290, 01300, 01310, and 01320); made using pDB32	This study
DKN1732; PA14 ∆relA	PA14 with a deletion in relA (PA14_52180)	[1]
DKN1375; PA14 ∆ackA	PA14 with a deletion in ackA (PA14_53470)	[2]
DKN1799; PA14 ∆ackA-pta	PA14 with a deletion in ackA and pta (PA14_53470 and 53480)	[2]
DKN1800; PA14 ∆ldhA	PA14 with a deletion in ldhA (PA14_52270)	[2]
DKN1801; PA14 coxBAC Comp	PA14 ∆coxBAC complemented at the attTn7 site on the chromosome; made using pDB33	This study
DKN1802; PA14 rpoS Comp	PA14 ∆rpoS complemented at the attTn7 site on the chromosome; made using pDB34	This study
DKN1803; PA14 ackA-pta Comp	PA14 ∆ackA-pta complemented at the attTn7 site on the chromosome; made using pDB35	This study
Transposon insertion mutants	UCBPP-PA14 Gene::MAR2xT7	[3]
E. coli strains
DKN89; DH10B	Host for routine cloning and plasmid stocks	[4]
DKN1298; SM10lpir	Helper strain for integration at the attTn7 site and for generation of the transposon library in P. aeruginosa (carries pTNS1 or pIT2)	[5]
DKN1299; HB101	Helper strain for integration at the attTn7 site and for making unmarked deletions in P. aeruginosa (carries pRK2013)	[5]
1. Racki LR, Tocheva EI, Dieterle MG, Sullivan MC, Jensen GJ, Newman DK. 2017. Polyphosphate granule biogenesis is temporally and functionally tied to cell cycle exit during starvation in Pseudomonas aeruginosa. Proc Natl Acad Sci U S A 114:E2440–E2449.
2. Glasser NR, Kern SE, Newman DK. 2014. Phenazine redox cycling enhances anaerobic survival in Pseudomonas aeruginosa by facilitating generation of ATP and a proton-motive force. Mol Microbiol 92:399–412.
3. Liberati NT, Urbach JM, Miyata S, Lee DG, Drenkard E, Wu G, Villanueva J, Wei T, Ausubel FM. 2006. An ordered, nonredundant library of Pseudomonas aeruginosa strain PA14 transposon insertion mutants. Proc Natl Acad Sci U S A 103:2833–2838.
4. Casadaban, M. J., and Cohen, S. N. 1980. Analysis of gene control signals by DNA fusion and cloning in Escherichia coli. J Mol Biol 138:179-207.
5. Choi K-H, Schweizer HP. 2006. mini-Tn7 insertion in bacteria with single attTn7 sites: example Pseudomonas aeruginosa. Nat Protoc 1:153–161.

## Sheet: Plasmids
Name	Description	Reference
Plasmids
pMQ30	Conjugal vector for making unmarked deletions in P. aeruginosa	[1]
pUC18T-mini-Tn7T	Conjugal vector for inserting genes at the attTn7 site in P. aeruginosa	[2]
pTNS1	Helper plasmid for integration at the attTn7 site (carried by SM10)	[2]
pRK2013	Helper plasmid for integration at the attTn7 site and for making unmarked deletions in P. aeruginosa (carried by HB101)	[2]
pIT2	Vector containing transposon T8 (ISlacZhah-tc) for generation of the transposon library in P. aeruginosa (carried by SM10)	[3]
pDB09	mApple integration vector; rpsG promoter region and mApple ORF cloned into pUC18T-mini-Tn7T	This study
pDB10	uspK deletion vector; ~1kb upstream and ~1kb downstream of uspK ORF cloned into pMQ30	This study
pDB24	ptsP deletion vector; ~1kb upstream and ~1kb downstream of ptsP ORF cloned into pMQ30	This study
pDB26	psrA deletion vector; ~1kb upstream and ~1kb downstream of psrA ORF cloned into pMQ30	This study
pDB27	lasR deletion vector; ~1kb upstream and ~1kb downstream of lasR ORF cloned into pMQ30	This study
pDB28	ABC deletion vector; ~1kb upstream and ~1kb downstream of ABC operon cloned into pMQ30	This study
pDB31	rpoS deletion vector; ~1kb upstream and ~1kb downstream of rpoS ORF cloned into pMQ30	This study
pDB32	coxBAC deletion vector; ~1kb upstream and ~1kb downstream of coxBAC operon cloned into pMQ30	This study
pDB33	coxBAC complementation vector; coxBAC promoter region and operon cloned into pUC18T-mini-Tn7T	This study
pDB34	rpoS complementation vector; rpoS promoter region and ORF cloned into pUC18T-mini-Tn7T	This study
pDB35	ackA-pta complementation vector; ackA-pta promoter region and operon cloned into pUC18T-mini-Tn7T	This study
1. Shanks RMQ, Caiazza NC, Hinsa SM, Toutain CM, O’Toole GA. 2006. Saccharomyces cerevisiae-based molecular tool kit for manipulation of genes from gram-negative bacteria. Appl Environ Microbiol 72:5027–5036.
2. Choi K-H, Schweizer HP. 2006. mini-Tn7 insertion in bacteria with single attTn7 sites: example Pseudomonas aeruginosa. Nat Protoc 1:153–161.
3. Jacobs MA, Alwood A, Thaipisuttikul I, Spencer D, Haugen E, Ernst S, Will O, Kaul R, Raymond C, Levy R, Chun-Rong L, Guenthner D, Bovee D, Olson MV, Manoil C. 2003. Comprehensive transposon mutant library of Pseudomonas aeruginosa. Proc Natl Acad Sci U S A 100:14339–14344.

## Sheet: Primers
Name	Sequence	Description	Plasmid		LC = Lowercase
Primers for cloning
rpsG Promoter Fwd	aattcgatcatgcatgagctATCAAAGGCGACCAGGTGG	LC: overlap with pUC18T-mini-Tn7T; UC: complementary to 5' end of rpsG promoter	pDB09
rpsG Promoter Rev	tgctcaccatTGATAAGCCCTCAAACGGTCTTC	LC: overlap with 5' end of mApple; UC: complementary to 3' end of rpsG promoter
mApple Fwd	gggcttatcaATGGTGAGCAAGGGCGAG	LC: overlap with 3' end of rpsG promoter; UC: complementary to 5' end of mApple
mApple Rev	ggatcagcgaTTATTACTTGTACAGCTCGTCCATGC	LC: overlap with 5' end of rpsG terminator; UC: complementary to 3' end of mApple
rpsG Terminator Fwd	gtacaagtaataaTCGCTGATCCTGCCATCAG	LC: overlap with 3' end of mApple; UC: complementary to 5' end of rpsG terminator
rpsG Terminator Rev	ttcgcgaggtaccgggcccaTTGACCTCAGACTCCAATTTACCATTC	LC: overlap with pUC18T-mini-Tn7T; UC: complementary to 3' end of rpsG terminator
uspK Upstream Fwd	cgacggccagtgccaCCACAGCGAAGACCATTCG	LC: overlap with pMQ30; UC: complementary to 5' end of uspK upstream region	pDB10
uspK Upstream Rev	ctttcgccAAGGTGTCCCTCCAGAGTG	LC: overlap with uspK downstream region; UC: complementary to 3' end of uspK upstream region
uspK Downstream Fwd	gacaccttGGCGAAAGCCGACGAAAAAGG	LC: overlap with uspK upstream region; UC: complementary to 5' end of uspK downstream region
uspK Downstream Rev	gattacgaattcgagctTCGTGGTCGGCGAGACCG	LC: overlap with pMQ30; UC: complementary to 3' end of uspK downstream region
ptsP Upstream Fwd	taaaacgacggccagtgccaCGGCGAGCAGCGCCTCGC	LC: overlap with pMQ30; UC: complementary to 5' end of ptsP upstream region	pDB24
ptsP Upstream Rev	gcgcgggaaaGCTCGGGGCCTTGTCTCCG	LC: overlap with ptsP downstream region; UC: complementary to 3' end of ptsP upstream region
ptsP Downstream Fwd	ggccccgagcTTTCCCGCGCGCCGGACG	LC: overlap with ptsP upstream region; UC: complementary to 5' end of ptsP downstream region
ptsP Downstream Rev	catgattacgaattcgagctCCGCTGGCGCAGGCGTTC	LC: overlap with pMQ30; UC: complementary to 3' end of ptsP downstream region
psrA Upstream Fwd	taaaacgacggccagtgccaTCGCTAAAGGCAGCGGGT	LC: overlap with pMQ30; UC: complementary to 5' end of psrA upstream region	pDB26
psrA Upstream Rev	ccgtctgcgaGGTTTCTCCGCCTGACAAAC	LC: overlap with psrA downstream region; UC: complementary to 3' end of psrA upstream region
psrA Downstream Fwd	cggagaaaccTCGCAGACGGCGCCCGAG	LC: overlap with psrA upstream region; UC: complementary to 5' end of psrA downstream region
psrA Downstream Rev	catgattacgaattcgagctCGGCCAGGGCGGCCTCGA	LC: overlap with pMQ30; UC: complementary to 3' end of psrA downstream region
lasR Upstream Fwd	taaaacgacggccagtgccaCGATCCTGTTCCAGTTGAC	LC: overlap with pMQ30; UC: complementary to 5' end of lasR upstream region	pDB27
lasR Upstream Rev	cgaacttccgAGCGCTACGTTCTTCTTAAAC	LC: overlap with lasR downstream region; UC: complementary to 3' end of lasR upstream region
lasR Downstream Fwd	acgtagcgctCGGAAGTTCGGTGTGACC	LC: overlap with lasR upstream region; UC: complementary to 5' end of lasR downstream region
lasR Downstream Rev	catgattacgaattcgagctAAAGCGCGATCTGGGTCT	LC: overlap with pMQ30; UC: complementary to 3' end of lasR downstream region
ABC Upstream Fwd	taaaacgacggccagtgccaCGCCGACCGCGGCGACCA	LC: overlap with pMQ30; UC: complementary to 5' end of ABC upstream region	pDB28
ABC Upstream Rev	aagccatcgcCCCTTCTCCTCGCACGTTCGGC	LC: overlap with ABC downstream region; UC: complementary to 3' end of ABC upstream region
ABC Downstream Fwd	aggagaagggGCGATGGCTTCAGCGTTTCG	LC: overlap with ABC upstream region; UC: complementary to 5' end of ABC downstream region
ABC Downstream Rev	catgattacgaattcgagctCCGCAGCCTGGCCTACCT	LC: overlap with pMQ30; UC: complementary to 3' end of ABC downstream region
rpoS Upstream Fwd	cgttgtaaaacgacggccagtgccaAGATGGATAAGGGGGAAG	LC: overlap with pMQ30; UC: complementary to 5' end of rpoS upstream region	pDB31
rpoS Upstream Rev	ctaaggttttccgGTCGTTATCCCTTGCATG	LC: overlap with rpoS downstream region; UC: complementary to 3' end of rpoS upstream region
rpoS Downstream Fwd	aagggataacgacCGGAAAACCTTAGACCCACTGAAG	LC: overlap with rpoS upstream region; UC: complementary to 5' end of rpoS downstream region
rpoS Downstream Rev	atgaccatgattacgaattcgagctAAACCACCAGCCTGCCGC	LC: overlap with pMQ30; UC: complementary to 3' end of rpoS downstream region
coxBAC Upstream Fwd	taaaacgacggccagtgccaCTGAGTTCCACCCCGAGC	LC: overlap with pMQ30; UC: complementary to 5' end of coxBAC upstream region	pDB32
coxBAC Upstream Rev	ccggtggcggTCGGGTTCCCCTTATCGTTG	LC: overlap with coxBAC downstream region; UC: complementary to 3' end of coxBAC upstream region
coxBAC Downstream Fwd	gggaacccgaCCGCCACCGGGGGAATCAGAAATG	LC: overlap with coxBAC upstream region; UC: complementary to 5' end of coxBAC downstream region
coxBAC Downstream Rev	catgattacgaattcgagctCGCACACCGAGGTAGAGA	LC: overlap with pMQ30; UC: complementary to 3' end of coxBAC downstream region
coxBAC Fwd	aattcgatcatgcatgagctGCTGGCTATCAGATCAGCC	LC: overlap with pUC18T-mini-Tn7T; UC: complementary to 5' end of coxBAC promoter region	pDB33
coxBAC Rev	ttcgcgaggtaccgggcccaGGTTCCCGCGTGGTCAATTC	LC: overlap with pUC18T-mini-Tn7T; UC: complementary to 3' end of coxBAC downstream region
rpoS Fwd	aattcgatcatgcatgagctGCGAGCGGTAGTCTGATC	LC: overlap with pUC18T-mini-Tn7T; UC: complementary to 5' end of rpoS promoter region	pDB34
rpoS Rev	ttcgcgaggtaccgggcccaCGCTGATACGCCAAGGCC	LC: overlap with pUC18T-mini-Tn7T; UC: complementary to 3' end of rpoS downstream region
ackA-pta Fwd	aattcgatcatgcatgagctGCCTTCGAACATCTCGCG	LC: overlap with pUC18T-mini-Tn7T; UC: complementary to 5' end of ackA-pta promoter region	pDB35
ackA-pta Rev	ttcgcgaggtaccgggcccaGAGAAACGACAGCATCAAGG	LC: overlap with pUC18T-mini-Tn7T; UC: complementary to 3' end of ackA-pta downstream region
Name	Sequence	Description
Primers for Tn-seq
pIT2 Fwd 1	CTGGATGGAAAACGGGAAAGGTTCCGTCCA	For first round of PCR amplification of the transposon-genome junction; Complementary to 3' end of transposon
olj376 (Rev)	gtgactggagttcagacgtgtgctcttccgatctGGGGGGGGGGGGGGGG	For first round of PCR amplification of the transposon-genome junction; LC: complementary to Illumina-specific sequences for annealing to oligos in the flow cell; UC: complementary to poly-C tail added to sheared DNA
pIT2 Fwd 2	aatgatacggcgaccaccgagatctacactctttccctacacgacgctcttccgatctGGTTCCGTCCAGGACGCTACTTGTGTATAAGAGT	For second round of PCR amplification of the transposon-genome junction; LC: complementary to Illumina-specific sequences for annealing to oligos in the flow cell; UC: complementary to 3' end of transposon
Index primers for Illumina	NEBNext mulitplex oligos	For second round of PCR amplification of the transposon-genome junction; Complementary to Illumina-specific sequence in olj376 and for annealing to oligos in the flow cell
